# Supplementary material for: Development of robust targeted proteomics assays for cerebrospinal fluid biomarkers in multiple sclerosis
Source: Clin Proteomics. 2020 Sep 18;17:33. doi: 10.1186/s12014-020-09296-5 (PMC7499868; doi:10.1186/s12014-020-09296-5)
Supplement: Supplementary file 1 — Additional file 1: Table S1. 133 proteins significantly changed (=/± 50%) between MS and Non-MS from CSF-PR. Quantified in minimum two studies, and changed in same direction in minimum two studies. [file 12014_2020_9296_MOESM1_ESM.xlsx]

## Sheet: Table 1
Accession	Name	CSF-PR score (for MS* / Non-MS*)	Details #datasets
Q9NZK5	Adenosine deaminase 2	100	2 increased
O60241	Adhesion G protein-coupled receptor B2	-100	3 decreased
P49641	Alpha-mannosidase 2x	-50	2 decreased, 2 equal
P05067	Amyloid beta A4 protein	-60	3 decreased, 2 equal
P51693	Amyloid-like protein 1	-50	1 increased, 1 equal, 4 decreased
P03950	Angiogenin	100	2 increased
P35613	Basigin	-66.6667	2 decreased, 1 equal
P61769	Beta-2-microglobulin	60	3 increased, 2 equal
Q96KN2	Beta-Ala-His dipeptidase	-50	4 decreased, 4 equal
Q9Y6N8	Cadherin-10	-100	2 decreased
P55290	Cadherin-13	-75	3 decreased, 1 equal
P19022	Cadherin-2	-66.6667	4 decreased, 2 equal
P55283	Cadherin-4	-50	2 decreased, 2 equal
P07858	Cathepsin B	50	2 increased, 2 equal
P16070	CD44 antigen	75	3 increased, 1 equal
Q8N3J6	Cell adhesion molecule 2	-75	3 decreased, 1 equal
Q99459	Cell division cycle 5-like protein	100	2 increased
P36222	Chitinase-3-like protein 1	70	8 increased, 1 equal, 1 decreased
Q15782	Chitinase-3-like protein 2	100	6 increased
P10645	Chromogranin-A	-50	4 decreased, 4 equal
Q96EE4	Coiled-coil domain-containing protein 126	-100	2 decreased
P12111	Collagen alpha-3(VI) chain	50	2 increased, 2 equal
P02746	Complement C1q subcomponent subunit B	66.6667	2 increased, 1 equal
P02747	Complement C1q subcomponent subunit C	100	3 increased
P00736	Complement C1r subcomponent	75	3 increased, 1 equal
Q12860	Contactin-1	-50	5 decreased, 5 equal
P01034	Cystatin-C	-50	4 decreased, 4 equal
Q02487	Desmocollin-2	66.6667	2 increased, 1 equal
P54764	Ephrin type-A receptor 4	-100	5 decreased
Q15375	Ephrin type-A receptor 7	-66.6667	2 decreased, 1 equal
P61916	Epididymal secretory protein E1	50	2 increased, 2 equal
P22607	Fibroblast growth factor receptor 3	-66.6667	2 decreased, 1 equal
Q14314	Fibroleukin	100	2 increased
Q06828	Fibromodulin	100	3 increased
P98095	Fibulin-2	50	2 increased, 2 equal
Q6MZW2	Follistatin-related protein 4	-75	3 decreased, 1 equal
Q08380	Galectin-3-binding protein	50	2 increased, 2 equal
P48058	Glutamate receptor 4	-50	2 decreased, 2 equal
Q9Y4L1	Hypoxia up-regulated protein 1	-66.6667	2 decreased, 1 equal
P01781	Ig heavy chain V-III region GAL OS=Homo sapiens PE=1 SV=1 - [HV320_HUMAN]	66.6667	2 increased, 1 equal
P01779	Ig heavy chain V-III region TUR	66.6667	2 increased, 1 equal
P01596	Ig kappa chain V-I region CAR OS=Homo sapiens PE=1 SV=1 - [KV104_HUMAN]	100	2 increased
P01612	Ig kappa chain V-I region Mev OS=Homo sapiens PE=1 SV=1 - [KV120_HUMAN]	100	2 increased
P01613	Ig kappa chain V-I region Ni OS=Homo sapiens PE=1 SV=1 - [KV121_HUMAN]	100	2 increased
P01608	Ig kappa chain V-I region Roy OS=Homo sapiens PE=1 SV=1 - [KV116_HUMAN]	100	2 increased
P01610	Ig kappa chain V-I region WEA OS=Homo sapiens PE=1 SV=1 - [KV118_HUMAN]	100	2 increased
P01617	Ig kappa chain V-II region TEW OS=Homo sapiens PE=1 SV=1 - [KV204_HUMAN]	100	2 increased
P01621	Ig kappa chain V-III region NG9 (Fragment) OS=Homo sapiens PE=1 SV=1 - [KV303_HUMAN]	100	2 increased
P01620	Ig kappa chain V-III region SIE OS=Homo sapiens PE=1 SV=1 - [KV302_HUMAN]	100	3 increased
P04434	Ig kappa chain V-III region VH (Fragment) OS=Homo sapiens PE=4 SV=1 - [KV310_HUMAN]	100	2 increased
P01625	Ig kappa chain V-IV region Len OS=Homo sapiens PE=1 SV=2 - [KV402_HUMAN]	100	3 increased
P04208	Ig lambda chain V-I region WAH OS=Homo sapiens PE=1 SV=1 - [LV106_HUMAN]	100	2 increased
P0CG05	Ig lambda-2 chain C regions OS=Homo sapiens GN=IGLC2 PE=1 SV=1 - [LAC2_HUMAN]	66.6667	2 increased, 1 equal
P04220	Ig mu heavy chain disease protein	100	2 increased
Q9Y6R7	IgGFc-binding protein	50	2 increased, 2 equal
P01857	Immunoglobulin heavy constant gamma 1	100	4 increased
P01871	Immunoglobulin heavy constant mu	50	2 increased, 2 equal
P01762	Immunoglobulin heavy variable 3-11	100	2 increased
P01766	Immunoglobulin heavy variable 3-13	66.6667	2 increased, 1 equal
P01772	Immunoglobulin heavy variable 3-33	100	2 increased
P01763	Immunoglobulin heavy variable 3-48	100	2 increased
P01767	Immunoglobulin heavy variable 3-53	100	2 increased
P01780	Immunoglobulin heavy variable 3-7	100	2 increased
P06331	Immunoglobulin heavy variable 4-34	100	2 increased
P01591	Immunoglobulin J chain	66.6667	2 increased, 1 equal
P01834	Immunoglobulin kappa constant	100	5 increased
P01597	Immunoglobulin kappa variable 1-39	100	2 increased
P01602	Immunoglobulin kappa variable 1-5	100	2 increased
P01611	Immunoglobulin kappa variable 1D-12	100	2 increased
P06310	Immunoglobulin kappa variable 2-30	100	2 increased
P01615	Immunoglobulin kappa variable 2D-28	100	2 increased
P04433	Immunoglobulin kappa variable 3-11	100	3 increased
P01619	Immunoglobulin kappa variable 3-20	100	2 increased
P80748	Immunoglobulin lambda variable 3-21	66.6667	2 increased, 1 equal
B9A064	Immunoglobulin lambda-like polypeptide 5	100	3 increased
Q969P0	Immunoglobulin superfamily member 8	-66.6667	2 decreased, 1 equal
Q92876	Kallikrein-6	-60	1 increased, 2 equal, 7 decreased
Q96FE5	Leucine-rich repeat and immunoglobulin-like domain-containing nogo receptor-interacting protein 1	-50	2 decreased, 2 equal
P08637	Low affinity immunoglobulin gamma Fc region receptor III-A	100	2 increased
Q9Y5Y7	Lymphatic vessel endothelial hyaluronic acid receptor 1	-50	2 decreased, 2 equal
P04156	Major prion protein	-60	3 decreased, 2 equal
Q9H8L6	Multimerin-2	-66.6667	2 decreased, 1 equal
P43146	Netrin receptor DCC	-66.6667	2 decreased, 1 equal
P32004	Neural cell adhesion molecule L1	-75	3 decreased, 1 equal
O00533	Neural cell adhesion molecule L1-like protein	-66.6667	4 decreased, 2 equal
Q9NQX5	Neural proliferation differentiation and control protein 1	-50	2 decreased, 2 equal
Q9ULB1	Neurexin-1	-66.6667	2 decreased, 1 equal
Q9P2S2	Neurexin-2	-75	3 decreased, 1 equal
Q9NPD7	Neuritin	-100	3 decreased
P29120	Neuroendocrine convertase 1	-66.6667	2 decreased, 1 equal
O94856	Neurofascin	-66.6667	2 decreased, 1 equal
Q92823	Neuronal cell adhesion molecule	-75	3 decreased, 1 equal
Q7Z3B1	Neuronal growth regulator 1	-75	3 decreased, 1 equal
O95502	Neuronal pentraxin receptor	-60	3 decreased, 2 equal
Q15818	Neuronal pentraxin-1	-50	2 decreased, 2 equal
Q9NYX4	Neuron-specific vesicular protein calcyon	-100	2 decreased
Q99784	Noelin	-66.6667	2 decreased, 1 equal
Q14982	Opioid-binding protein/cell adhesion molecule	-50	2 decreased, 2 equal
Q99983	Osteomodulin	75	3 increased, 1 equal
Q8IV08	Phospholipase D3	-50	2 decreased, 2 equal
Q6UX71	Plexin domain-containing protein 2	50	2 increased, 2 equal
Q13519	Prepronociceptin	-100	2 decreased
P09668	Pro-cathepsin H	50	2 increased, 2 equal
Q9UHG2	ProSAAS	-75	3 decreased, 1 equal
O60888	Protein CutA	-50	2 increased, 2 equal
Q7Z5A9	Protein FAM19A1	-100	2 decreased
Q8WZA1	Protein O-linked-mannose beta-1,2-N-acetylglucosaminyltransferase 1	-50	2 increased, 2 equal
Q8N114	Protein shisa-5	66.6667	2 increased, 1 equal
Q9Y5F6	Protocadherin gamma-C5	-66.6667	2 decreased, 1 equal
P23468	Receptor-type tyrosine-protein phosphatase delta	-100	2 decreased
P10586	Receptor-type tyrosine-protein phosphatase F	-50	2 decreased, 2 equal
Q92932	Receptor-type tyrosine-protein phosphatase N2	-75	3 decreased, 1 equal
Q13332	Receptor-type tyrosine-protein phosphatase S	-66.6667	2 decreased, 1 equal
Q16849	Receptor-type tyrosine-protein phosphatase-like N	-50	2 decreased, 2 equal
Q96B86	Repulsive guidance molecule A	-66.6667	2 decreased, 1 equal
Q86UN3	Reticulon-4 receptor-like 2	-50	2 decreased, 2 equal
P10745	Retinol-binding protein 3	100	2 increased
P34096	Ribonuclease 4	66.6667	2 increased, 1 equal
O00584	Ribonuclease T2	100	3 increased
Q86VB7	Scavenger receptor cysteine-rich type 1 protein M130	50	2 increased, 2 equal
P13521	Secretogranin-2	-57.1429	4 decreased, 3 equal
Q6UXD5	Seizure 6-like protein 2	-50	2 decreased, 2 equal
Q9NQ36	Signal peptide, CUB and EGF-like domain-containing protein 2	100	2 increased
Q96PX8	SLIT and NTRK-like protein 1	-50	2 decreased, 2 equal
Q8IW52	SLIT and NTRK-like protein 4	-100	2 decreased
O94991	SLIT and NTRK-like protein 5	-50	2 decreased, 2 equal
P04216	Thy-1 membrane glycoprotein	-66.6667	2 decreased, 1 equal
P20062	Transcobalamin-2	50	2 increased, 2 equal
Q9Y274	Type 2 lactosamine alpha-2,3-sialyltransferase	66.6667	2 increased, 1 equal
Q9UPU3	VPS10 domain-containing receptor SorCS3	-100	3 decreased
Q8TAG5	V-set and transmembrane domain-containing protein 2A	-50	2 decreased, 2 equal
Q15904	V-type proton ATPase subunit S1	-75	3 decreased, 1 equal
Q9ULF5	Zinc transporter ZIP10	-50	2 decreased, 2 equal

## Sheet: Details_DELETE before submissio
Accession	Name	MS* / Non-MS*	Details	TMT	LF (conc./volume)	> 1 studie i samme retning	In assay start	In MM 11 fraksj all proteins ID	Groups In MM 11 fraksj all proteins ID	In MM 11 fraksj BM list	In assay start AG	CV>=20%	In current BM assay (Mari trypsin test)	Passed PRM pool test/ OR just included further	PRM comment	Passed trypsin test	Tested in stabq test	Passed stab test	In list C
Q9NZK5	Adenosine deaminase 2	100	2 up	Up	Up	1	0	1	0	0	0	0	0				0	0	0
O60241	Adhesion G protein-coupled receptor B2	-100	3 down	Down	2 down	1	0	1	0	0	0	0	0				0	0	0
P49641	Alpha-mannosidase 2x	-50	2 down, 2 equal	Down	1 down, 1 equal	1	0	1	0	0	0	0	0				0	0	0
P05067	Amyloid beta A4 protein	-60	3 down, 2 equal	Down	1 down, 1 equal	1	0	1	0	0	0	0	0				0	0	0
P51693	Amyloid-like protein 1	-50	1 up, 1 equal, 4 down	Down	2 down	1	1	1	0	1	1	1	1				1	1	0
P03950	Angiogenin	100	2 up	Up	Up	1	1	1	0	1	0	0	0				0	0	0
P35613	Basigin	-66.6667	2 down, 1 equal	Equal	2 down	1	0	1	0	0	0	0	0				0	0	0
P61769	Beta-2-microglobulin	60	3 up, 2 equal	Up	2 up	1	1	1	0	1	1	1	1	1		Ok	1	1	0
Q96KN2	Beta-Ala-His dipeptidase	-50	4 down, 4 equal	Equal	2 Equal	1	0	1	0	0	0	0	0				0	0	0
Q9Y6N8	Cadherin-10	-100	2 down	Down	Down	1	0	1	0	0	0	0	0				0	0	0
P55290	Cadherin-13	-75	3 down, 1 equal	Down	2 down	1	1	1	0	1	1	1	1	1	Some instability	Ok	1	1	0
P19022	Cadherin-2	-66.6667	4 down, 2 equal	Down	1 down, 1 equal	1	0	1	0	0	0	0	0				0	0	0
P55283	Cadherin-4	-50	2 down, 2 equal	Down	1 down, 1 equal	1	0	1	0	0	0	0	0				0	0	0
P07858	Cathepsin B	50	2 up, 2 equal	Up	1 up, 1 equal	1	0	1	0	0	0	0	0				0	0	0
P16070	CD44 antigen	75	3 up, 1 equal	Up	2 up	1	1	1	0	1	1	1	1				1	1	0
Q8N3J6	Cell adhesion molecule 2	-75	3 down, 1 equal	Down	2 down	1	0	1	0	0	0	0	0				0	0	0
Q99459	Cell division cycle 5-like protein	100	2 up	NA	2 up	1	0	0	0	0	0	0	0				0	0	0
P36222	Chitinase-3-like protein 1	70	8 up, 1 equal, 1 down	Up	2 up	1	1	1	0	1	0	1	1				1	0	0
Q15782	Chitinase-3-like protein 2	100	6 up	Up	2 up	1	1	1	0	1	1	1	1	1		Ok	1	1	0
P10645	Chromogranin-A	-50	4 down, 4 equal	Down	2 down	1	1	1	0	1	1	1	1	1		Ok	1	1	0
Q96EE4	Coiled-coil domain-containing protein 126	-100	2 down	Down	Down	1	0	1	0	0	0	0	0				0	0	0
P12111	Collagen alpha-3(VI) chain	50	2 up, 2 equal	Up	1 up, 1 equal	1	1	1	0	1	1	1	1	1		Ok	1	1	0
P02746	Complement C1q subcomponent subunit B	66.6667	2 up, 1 equal	Up	1 up, 1 equal	1	0	1	0	0	0	0	0				0	0	0
P02747	Complement C1q subcomponent subunit C	100	3 up	Up	2 up	1	1	1	0	1	1	1	1				1	1	0
P00736	Complement C1r subcomponent	75	3 up, 1 equal	Up	2 up	1	1	1	0	1	1	1	1				1	1	0
Q12860	Contactin-1	-50	5 down, 5 equal	Equal	2 equal	1	0	1	0	0	0	0	0				0	0	0
P01034	Cystatin-C	-50	4 down, 4 equal	Down	1 down, 1 equal	1	0	1	0	0	0	0	0				0	0	0
Q02487	Desmocollin-2	66.6667	2 up, 1 equal	Up	1 up, 1 equal	1	0	1	0	0	0	0	0				0	0	0
P54764	Ephrin type-A receptor 4	-100	5 down	Down	2 down	1	1	1	0	1	1	1	1	1		Ok	1	1	0
Q15375	Ephrin type-A receptor 7	-66.6667	2 down, 1 equal	Down	Down	1	0	1	0	0	0	0	0				0	0	0
P61916	Epididymal secretory protein E1	50	2 up, 2 equal	Up	1 up, 1 equal	1	0	1	0	0	0	0	0				0	0	0
P22607	Fibroblast growth factor receptor 3	-66.6667	2 down, 1 equal	Equal	2 down	1	0	1	0	0	0	0	0				0	0	0
Q14314	Fibroleukin	100	2 up	Up	Up	1	0	1	0	0	0	0	0				0	0	0
Q06828	Fibromodulin	100	3 Up	Up	2 up	1	0	1	0	0	0	0	0				0	0	0
P98095	Fibulin-2	50	2 up, 2 equal	Equal	2 up	1	1	1	0	1	1	1	0	0	Opposite reg.	NA	1	1	0
Q6MZW2	Follistatin-related protein 4	-75	3 down, 1 equal	Down	2 down	1	1	1	0	1	1	1	1				1	1	0
Q08380	Galectin-3-binding protein	50	2 up, 2 equal	Up	1 up, 1 equal	1	0	1	0	0	0	0	0				0	0	0
P48058	Glutamate receptor 4	-50	2 down, 2 equal	Down	1 down, 1 equal	1	1	1	0	1	1	1	1	1		Ok	1	1	0
Q9Y4L1	Hypoxia up-regulated protein 1	-66.6667	2 down, 1 equal	Down	1 down, 1 equal	1	0	1	0	0	0	0	0				0	0	0
P01781	Ig heavy chain V-III region GAL OS=Homo sapiens PE=1 SV=1 - [HV320_HUMAN]	66.6667	2 up, 1 equal	NA	2 up	1	0	1	0	0	0	0	0				0	0	0
P01779	Ig heavy chain V-III region TUR	66.6667	2 up, 1 equal	NA	2 up	1	0	0	0	0	0	0	0				0	0	0
P01596	Ig kappa chain V-I region CAR OS=Homo sapiens PE=1 SV=1 - [KV104_HUMAN]	100	2 up	NA	2 up	1	0	0	0	0	0	0	0				0	0	0
P01612	Ig kappa chain V-I region Mev OS=Homo sapiens PE=1 SV=1 - [KV120_HUMAN]	100	2 up	NA	2 up	1	0	1	0	0	0	0	0				0	0	0
P01613	Ig kappa chain V-I region Ni OS=Homo sapiens PE=1 SV=1 - [KV121_HUMAN]	100	2 up	NA	2 up	1	0	1	0	0	0	0	0				0	0	0
P01608	Ig kappa chain V-I region Roy OS=Homo sapiens PE=1 SV=1 - [KV116_HUMAN]	100	2 up	NA	2 up	1	0	0	0	0	0	0	0				0	0	0
P01610	Ig kappa chain V-I region WEA OS=Homo sapiens PE=1 SV=1 - [KV118_HUMAN]	100	2 up	NA	2 up	1	0	0	0	0	0	0	0				0	0	0
P01617	Ig kappa chain V-II region TEW OS=Homo sapiens PE=1 SV=1 - [KV204_HUMAN]	100	2 up	NA	2 up	1	0	0	0	0	0	0	0				0	0	0
P01621	Ig kappa chain V-III region NG9 (Fragment) OS=Homo sapiens PE=1 SV=1 - [KV303_HUMAN]	100	2 up	NA	2 up	1	0	1	0	0	0	0	0				0	0	0
P01620	Ig kappa chain V-III region SIE OS=Homo sapiens PE=1 SV=1 - [KV302_HUMAN]	100	3 up	NA	2 up	1	0	1	0	0	0	0	0				0	0	0
P04434	Ig kappa chain V-III region VH (Fragment) OS=Homo sapiens PE=4 SV=1 - [KV310_HUMAN]	100	2 up	NA	2 up	1	0	1	0	0	0	0	0				0	0	0
P01625	Ig kappa chain V-IV region Len OS=Homo sapiens PE=1 SV=2 - [KV402_HUMAN]	100	3 up	NA	2 up	1	0	0	1	0	0	0	0				0	0	0
P04208	Ig lambda chain V-I region WAH OS=Homo sapiens PE=1 SV=1 - [LV106_HUMAN]	100	2 up	NA	2 up	1	0	0	1	0	0	0	0				0	0	0
P0CG05	Ig lambda-2 chain C regions OS=Homo sapiens GN=IGLC2 PE=1 SV=1 - [LAC2_HUMAN]	66.6667	2 up, 1 equal	NA	1 up	1	0	1	0	0	0	0	0				0	0	0
P04220	Ig mu heavy chain disease protein	100	2 up	NA	2 up	1	0	1	0	0	0	0	0				0	0	0
Q9Y6R7	IgGFc-binding protein	50	2 up, 2 equal	Up	2 equal	1	0	1	0	0	0	0	0				0	0	0
P01857	Immunoglobulin heavy constant gamma 1	100	4 up	NA	2 up	1	0	1	0	0	0	0	0				0	0	0
P01871	Immunoglobulin heavy constant mu	50	2 up, 2 equal	NA	2 up	1	0	1	0	0	0	0	0				0	0	0
P01762	Immunoglobulin heavy variable 3-11	100	2 up	NA	2 up	1	0	1	0	0	0	0	0				0	0	0
P01766	Immunoglobulin heavy variable 3-13	66.6667	2 up, 1 equal	NA	1 up	1	0	1	0	0	0	0	0				0	0	0
P01772	Immunoglobulin heavy variable 3-33	100	2 up	NA	2 up	1	0	1	0	0	0	0	0				0	0	0
P01763	Immunoglobulin heavy variable 3-48	100	2 up	NA	2 up	1	0	1	0	0	0	0	0				0	0	0
P01767	Immunoglobulin heavy variable 3-53	100	2 up	NA	2 up	1	0	1	0	0	0	0	0				0	0	0
P01780	Immunoglobulin heavy variable 3-7	100	2 up	NA	2 up	1	0	1	0	0	0	0	0				0	0	0
P06331	Immunoglobulin heavy variable 4-34	100	2 up	NA	2 up	1	0	1	0	0	0	0	0				0	0	0
P01591	Immunoglobulin J chain	66.6667	2 up, 1 equal	Equal	2 up	1	1	1	0	1	1	1	1	1	TMT equal, but depleted	Ok	1	1	0
P01834	Immunoglobulin kappa constant	100	5 up	Up	2 up	1	0	1	0	0	0	0	0				0	0	0
P01597	Immunoglobulin kappa variable 1-39	100	2 up	NA	2 up	1	0	0	0	0	0	0	0				0	0	0
P01602	Immunoglobulin kappa variable 1-5	100	2 up	NA	2 up	1	0	1	0	0	0	0	0				0	0	0
P01611	Immunoglobulin kappa variable 1D-12	100	2 up	NA	2 up	1	0	1	0	0	0	0	0				0	0	0
P06310	Immunoglobulin kappa variable 2-30	100	2 up	NA	2 up	1	0	1	0	0	0	0	0				0	0	0
P01615	Immunoglobulin kappa variable 2D-28	100	2 up	NA	2 up	1	0	0	0	0	0	0	0				0	0	0
P04433	Immunoglobulin kappa variable 3-11	100	3 up	NA	2 up	1	0	1	0	0	0	0	0				0	0	0
P01619	Immunoglobulin kappa variable 3-20	100	2 up	NA	2 up	1	0	1	0	0	0	0	0				0	0	0
P80748	Immunoglobulin lambda variable 3-21	66.6667	2 up, 1 equal	NA	1 up, 1 equal	1	0	1	0	0	0	0	0				0	0	0
B9A064	Immunoglobulin lambda-like polypeptide 5	100	3 up	NA	2 up	1	0	0	1	0	0	0	0				0	0	0
Q969P0	Immunoglobulin superfamily member 8	-66.6667	2 down, 1 equal	Equal	2 down	1	0	1	0	0	0	0	0				0	0	0
Q92876	Kallikrein-6	-60	1 up, 2 equal, 7 down	Down	2 down	1	1	1	0	1	1	1	1	1		Ok	1	1	0
Q96FE5	Leucine-rich repeat and immunoglobulin-like domain-containing nogo receptor-interacting protein 1	-50	2 down, 2 equal	Down	1 down, 1 equal	1	0	1	0	0	0	0	0				0	0	0
P08637	Low affinity immunoglobulin gamma Fc region receptor III-A	100	2 up	NA	2 up	1	0	0	0	0	0	0	0				0	0	0
Q9Y5Y7	Lymphatic vessel endothelial hyaluronic acid receptor 1	-50	2 down, 2 equal	Equal	2 down	1	0	1	0	0	0	0	0				0	0	0
P04156	Major prion protein	-60	3 down, 2 equal	Equal	2 down	1	0	1	0	0	0	0	0				0	0	0
Q9H8L6	Multimerin-2	-66.6667	2 down, 1 equal	Down	1 down, 1 equal	1	0	1	0	0	0	0	0				0	0	0
P43146	Netrin receptor DCC	-66.6667	2 down, 1 equal	Down	Down	1	0	1	0	0	0	0	0				0	0	0
P32004	Neural cell adhesion molecule L1	-75	3 down, 1 equal	Down	2 down	1	1	1	0	1	1	1	1				1	1	0
O00533	Neural cell adhesion molecule L1-like protein	-66.6667	4 down, 2 equal	Down	1 down, 1 equal	1	0	1	0	0	0	0	0				0	0	0
Q9NQX5	Neural proliferation differentiation and control protein 1	-50	2 down, 2 equal	Equal	2 down	1	1	1	0	1	0	0	0				0	0	0
Q9ULB1	Neurexin-1	-66.6667	2 down, 1 equal	Down	1 down, 1 equal	1	1	1	0	1	1	1	1	1		Ok	1	1	0
Q9P2S2	Neurexin-2	-75	3 down, 1 equal	Down	2 down	1	1	1	0	1	1	1	1	1		Ok	1	1	0
Q9NPD7	Neuritin	-100	3 down	Down	2 down	1	1	1	0	1	0	0	0				0	0	0
P29120	Neuroendocrine convertase 1	-66.6667	2 down, 1 equal	Down	1 down, 1 equal	1	0	1	0	0	0	0	0				0	0	0
O94856	Neurofascin	-66.6667	2 down, 1 equal	Down	1 down, 1 equal	1	0	1	0	0	0	0	0				0	0	0
Q92823	Neuronal cell adhesion molecule	-75	3 down, 1 equal	Down	2 down	1	1	1	0	1	1	1	1	1		Ok	1	1	0
Q7Z3B1	Neuronal growth regulator 1	-75	3 down, 1 equal	Down	2 down	1	0	1	0	0	0	0	0				0	0	0
O95502	Neuronal pentraxin receptor	-60	3 down, 2 equal	Down	1 down, 1 equal	1	0	1	0	0	0	0	0				0	0	0
Q15818	Neuronal pentraxin-1	-50	2 down, 2 equal	Down	1 down, 1 equal	1	0	1	0	0	0	0	0				0	0	0
Q9NYX4	Neuron-specific vesicular protein calcyon	-100	2 down	NA	2 down	1	0	1	0	0	0	0	0				0	0	0
Q99784	Noelin	-66.6667	2 down, 1 equal	Down	1 down, 1 equal	1	0	1	0	0	0	0	0				0	0	0
Q14982	Opioid-binding protein/cell adhesion molecule	-50	2 down, 2 equal	Equal	2 down	1	1	1	0	1	0	0	0				0	0	0
Q99983	Osteomodulin	75	3 up, 1 equal	Up	2 up	1	1	1	0	1	1	1	1	1		Ok	1	1	0
Q8IV08	Phospholipase D3	-50	2 down, 2 equal	Equal	2 down	1	0	1	0	0	0	0	0				0	0	0
Q6UX71	Plexin domain-containing protein 2	50	2 up, 2 equal	Equal	2 up	1	0	1	0	0	0	0	0				0	0	0
Q13519	Prepronociceptin	-100	2 down	Down	Down	1	0	1	0	0	0	0	0				0	0	0
P09668	Pro-cathepsin H	50	2 up, 2 equal	Up	1 up, 1 equal	1	0	1	0	0	0	0	0				0	0	0
Q9UHG2	ProSAAS	-75	3 down, 1 equal	Down	2 down	1	1	1	0	1	1	1	1				1	1	0
O60888	Protein CutA	-50	2 up, 2 equal	Down	1 down, 1 equal	1	0	1	0	0	0	0	0				0	0	0
Q7Z5A9	Protein FAM19A1	-100	2 down	Down	Down	1	0	0	0	0	0	0	0				0	0	0
Q8WZA1	Protein O-linked-mannose beta-1,2-N-acetylglucosaminyltransferase 1	-50	2 up, 2 equal	Down	1 down, 1 equal	1	0	1	0	0	0	0	0				0	0	0
Q8N114	Protein shisa-5	66.6667	2 up, 1 equal	Up	1 up, 1 equal	1	0	1	0	0	0	0	0				0	0	0
Q9Y5F6	Protocadherin gamma-C5	-66.6667	2 down, 1 equal	Down	1 down, 1 equal	1	0	1	0	0	0	0	0				0	0	0
P23468	Receptor-type tyrosine-protein phosphatase delta	-100	2 down	Down	Down	1	1	1	0	1	1	1	1	1		Ok	1	1	0
P10586	Receptor-type tyrosine-protein phosphatase F	-50	2 down, 2 equal	Down	1 down, 1 equal	1	0	1	0	0	0	0	0				0	0	0
Q92932	Receptor-type tyrosine-protein phosphatase N2	-75	3 down, 1 equal	Down	2 down	1	0	1	0	0	0	0	0				0	0	0
Q13332	Receptor-type tyrosine-protein phosphatase S	-66.6667	2 down, 1 equal	Down	1 down, 1 equal	1	0	1	0	0	0	0	0				0	0	0
Q16849	Receptor-type tyrosine-protein phosphatase-like N	-50	2 down, 2 equal	Down	1 down, 1 equal	1	0	1	0	0	0	0	0				0	0	0
Q96B86	Repulsive guidance molecule A	-66.6667	2 down, 1 equal	Down	1 down, 1 equal	1	0	1	0	0	0	0	0				0	0	0
Q86UN3	Reticulon-4 receptor-like 2	-50	2 down, 2 equal	Down	1 down, 1 equal	1	0	1	0	0	0	0	0				0	0	0
P10745	Retinol-binding protein 3	100	2 up	Up	Up	1	0	1	0	0	0	0	0				0	0	0
P34096	Ribonuclease 4	66.6667	2 up, 1 equal	Up	1 up, 1 equal	1	0	1	0	0	0	0	0				0	0	0
O00584	Ribonuclease T2	100	3 up	Up	2 up	1	1	1	0	1	1	1	1				1	1	0
Q86VB7	Scavenger receptor cysteine-rich type 1 protein M130	50	2 up, 2 equal	Equal	2 up	1	0	1	0	0	0	0	0				0	0	0
P13521	Secretogranin-2	-57.1429	4 down, 3 equal	Down	2 down	1	1	1	0	1	1	1	1	1		Ok	1	1	0
Q6UXD5	Seizure 6-like protein 2	-50	2 down, 2 equal	Down	1 down, 1 equal	1	1	1	0	1	1	1	1	1		Ok	1	1	0
Q9NQ36	Signal peptide, CUB and EGF-like domain-containing protein 2	100	2 up	Up	Up	1	1	1	0	1	0	0	0				0	0	0
Q96PX8	SLIT and NTRK-like protein 1	-50	2 down, 2 equal	Down	1 down, 1 equal	1	0	1	0	0	0	0	0				0	0	0
Q8IW52	SLIT and NTRK-like protein 4	-100	2 down	Down	Down	1	0	1	0	0	0	0	0				0	0	0
O94991	SLIT and NTRK-like protein 5	-50	2 down, 2 equal	Equal	2 down	1	0	1	1	0	0	0	0				0	0	0
P04216	Thy-1 membrane glycoprotein	-66.6667	2 down, 1 equal	Equal	2 down	1	0	1	0	0	0	0	0				0	0	0
P20062	Transcobalamin-2	50	2 up, 2 equal	Up	1 up, 1 equal	1	0	1	0	0	0	0	0				0	0	0
Q9Y274	Type 2 lactosamine alpha-2,3-sialyltransferase	66.6667	2 up, 1 equal	Equal	2 up	1	0	1	0	0	0	0	0				0	0	0
Q9UPU3	VPS10 domain-containing receptor SorCS3	-100	3 down	Down	2 down	1	0	1	0	0	0	0	0				0	0	0
Q8TAG5	V-set and transmembrane domain-containing protein 2A	-50	2 down, 2 equal	Down	1 down, 1 equal	1	0	1	0	0	0	0	0				0	0	0
Q15904	V-type proton ATPase subunit S1	-75	3 down, 1 equal	Down	2 down	1	0	1	0	0	0	0	0				0	0	0
Q9ULF5	Zinc transporter ZIP10	-50	2 down, 2 equal	Down	1 down, 1 equal	1	0	1	0	0	0	0	0				0	0	0
