# Supplementary material for: Development of robust targeted proteomics assays for cerebrospinal fluid biomarkers in multiple sclerosis
Source: Clin Proteomics. 2020 Sep 18;17:33. doi: 10.1186/s12014-020-09296-5 (PMC7499868; doi:10.1186/s12014-020-09296-5)
Supplement: Supplementary file 2 — Additional file 2: Table S2. 287 proteins significantly changed between MS and Non-MS, but that were quantified in only one study in CSF-PR. [file 12014_2020_9296_MOESM2_ESM.xlsx]

## Sheet: All >= 50% =1 st
Accession	Name	CSF-PR score (for MS* / Non-MS*)
A2RU67	Protein FAM234B	-100
B0UZ83 (Entry Deleted)	Complement component 4A (Rodgers blood group)	100
B4DS77	Protein shisa-9	-100
B4E2Z3	cDNA FLJ54090, highly similar to 4F2 cell-surface antigen heavy chain	-100
B6ZDL4 (Entry Deleted)	Uncharacterized protein	-100
O00115	Deoxyribonuclease-2-alpha	100
O00264	Membrane-associated progesterone receptor component 1	100
O00299	Chloride intracellular channel protein 1	100
O00754	Lysosomal alpha-mannosidase	100
O14522	Receptor-type tyrosine-protein phosphatase T	-100
O14908	PDZ domain-containing protein GIPC1	-100
O15041	Semaphorin-3E	100
O15072	A disintegrin and metalloproteinase with thrombospondin motifs 3	-100
O15075	Serine/threonine-protein kinase DCLK1	-100
O15400	Syntaxin-7	-100
O43155	Leucine-rich repeat transmembrane protein FLRT2	100
O43827	Angiopoietin-related protein 7	100
O43852	Calumenin	100
O60243	Heparan-sulfate 6-O-sulfotransferase 1	-100
O60259	Kallikrein-8	100
O60291	E3 ubiquitin-protein ligase MGRN1	-100
O60303	Protein KIAA0556	100
O60449	Lymphocyte antigen 75	100
O60469	Down syndrome cell adhesion molecule	-100
O60613	Selenoprotein F	-100
O75015	Low affinity immunoglobulin gamma Fc region receptor III-B	100
O75077	Disintegrin and metalloproteinase domain-containing protein 23	-100
O75078	Disintegrin and metalloproteinase domain-containing protein 11	-100
O75487	Glypican-4	100
O75636	Ficolin-3	100
O75976	Carboxypeptidase D	-100
O76070	Gamma-synuclein	-100
O94906	Pre-mRNA-processing factor 6	100
O95206	Protocadherin-8	-100
O95479	GDH/6PGL endoplasmic bifunctional protein	100
O95782	AP-2 complex subunit alpha-1	-100
O95998	Interleukin-18-binding protein	100
P00492	Hypoxanthine-guanine phosphoribosyltransferase	-100
P00533	Epidermal growth factor receptor	100
P00995	Serine protease inhibitor Kazal-type 1	100
P01130	Low-density lipoprotein receptor	100
P01213	Proenkephalin-B	-100
P01236	Prolactin	100
P01598	Ig kappa chain V-I region EU OS=Homo sapiens PE=1 SV=1 - [KV106_HUMAN]	100
P01765	Ig heavy chain V-III region TIL OS=Homo sapiens PE=1 SV=1 - [HV304_HUMAN]	100
P02743	Serum amyloid P-component	100
P02786	Transferrin receptor protein 1	100
P03951	Coagulation factor XI	100
P04431	Ig kappa chain V-I region Walker OS=Homo sapiens PE=1 SV=1 - [KV123_HUMAN]	100
P05019	Insulin-like growth factor I	100
P05062	Fructose-bisphosphate aldolase B	100
P05107	Integrin beta-2	100
P05121	Plasminogen activator inhibitor 1	100
P05362	Intercellular adhesion molecule 1	100
P07196	Neurofilament light polypeptide	100
P07197	Neurofilament medium polypeptide	100
P07949	Proto-oncogene tyrosine-protein kinase receptor Ret	100
P08473	Neprilysin	100
P08493	Matrix Gla protein	100
P08575	Receptor-type tyrosine-protein phosphatase C	100
P08581	Hepatocyte growth factor receptor	-100
P08582	Melanotransferrin	100
P09326	CD48 antigen	100
P10092	Calcitonin gene-related peptide 2	100
P10124	Serglycin	100
P10644	cAMP-dependent protein kinase type I-alpha regulatory subunit	-100
P11171	Protein 4.1	-100
P12277	Creatine kinase B-type	-100
P13598	Intercellular adhesion molecule 2	100
P13667	Protein disulfide-isomerase A4	100
P14384	Carboxypeptidase M	100
P14415	Sodium/potassium-transporting ATPase subunit beta-2	-100
P14550	Alcohol dehydrogenase [NADP(+)]	100
P14621	Acylphosphatase-2	100
P14778	Interleukin-1 receptor type 1	100
P15121	Aldose reductase	100
P15144	Aminopeptidase N	100
P15289	Arylsulfatase A	100
P16234	Platelet-derived growth factor receptor alpha	-100
P16930	Fumarylacetoacetase	100
P18669	Phosphoglycerate mutase 1	-100
P18827	Syndecan-1	100
P19256	Lymphocyte function-associated antigen 3	100
P19438	Tumor necrosis factor receptor superfamily member 1A	100
P20138	Myeloid cell surface antigen CD33	-100
P20333	Tumor necrosis factor receptor superfamily member 1B	100
P20700	Lamin-B1	100
P20827	Ephrin-A1	100
P23560	Brain-derived neurotrophic factor	-100
P24855	Deoxyribonuclease-1	100
P25189	Myelin protein P0	100
P26718	NKG2-D type II integral membrane protein	100
P26885	Peptidyl-prolyl cis-trans isomerase FKBP2	100
P27918	Properdin	100
P27930	Interleukin-1 receptor type 2	100
P29218	Inositol monophosphatase 1	-100
P30041	Peroxiredoxin-6	-100
P30740	Leukocyte elastase inhibitor	100
P31146	Coronin-1A	100
P31153	S-adenosylmethionine synthase isoform type-2	-100
P31321	cAMP-dependent protein kinase type I-beta regulatory subunit	-100
P35579	Myosin-9	100
P36269	Gamma-glutamyltransferase 5	100
P37840	Alpha-synuclein	-100
P39059	Collagen alpha-1(XV) chain	100
P40123	Adenylyl cyclase-associated protein 2	-100
P41586	Pituitary adenylate cyclase-activating polypeptide type I receptor	100
P41594	Metabotropic glutamate receptor 5	-100
P42262	Glutamate receptor 2	-100
P45877	Peptidyl-prolyl cis-trans isomerase C	100
P46459	Vesicle-fusing ATPase	-100
P47755	F-actin-capping protein subunit alpha-2	-100
P49189	4-trimethylaminobutyraldehyde dehydrogenase	100
P49746	Thrombospondin-3	100
P49788	Retinoic acid receptor responder protein 1	100
P49862	Kallikrein-7	100
P51530	DNA replication ATP-dependent helicase/nuclease DNA2	100
P51688	N-sulphoglucosamine sulphohydrolase	100
P51858	Hepatoma-derived growth factor	100
P52566	Rho GDP-dissociation inhibitor 2	100
P53041	Serine/threonine-protein phosphatase 5	-100
P54108	Cysteine-rich secretory protein 3	100
P54920	Alpha-soluble NSF attachment protein	-100
P55286	Cadherin-8	-100
P55327	Tumor protein D52	-100
P56159	GDNF family receptor alpha-1	100
P56202	Cathepsin W	100
P58417	Neurexophilin-1	-100
P61106	Ras-related protein Rab-14	-100
P61266	Syntaxin-1B	-100
P63098	Calcineurin subunit B type 1	-100
P63302	Selenoprotein W	-100
P78310	Coxsackievirus and adenovirus receptor	-100
P78552	Interleukin-13 receptor subunit alpha-1	100
P80303	Nucleobindin-2	100
Q02763	Angiopoietin-1 receptor	-100
Q05707	Collagen alpha-1(XIV) chain	100
Q07092	Collagen alpha-1(XVI) chain	100
Q07507	Dermatopontin	100
Q10472	Polypeptide N-acetylgalactosaminyltransferase 1	-100
Q12866	Tyrosine-protein kinase Mer	100
Q12884	Prolyl endopeptidase FAP	100
Q13214	Semaphorin-3B	100
Q13217	DnaJ homolog subfamily C member 3	-100
Q13308	Inactive tyrosine-protein kinase 7	100
Q13555	Calcium/calmodulin-dependent protein kinase type II subunit gamma	-100
Q13591	Semaphorin-5A	-100
Q13634	Cadherin-18	-100
Q13724	Mannosyl-oligosaccharide glucosidase	100
Q14703	Membrane-bound transcription factor site-1 protease	-100
Q14894	Ketimine reductase mu-crystallin	-100
Q14956	Transmembrane glycoprotein NMB	100
Q14DG7	Transmembrane protein 132B	-100
Q15185	Prostaglandin E synthase 3	100
Q16543	Hsp90 co-chaperone Cdc37	-100
Q16555	Dihydropyrimidinase-related protein 2	-100
Q16674	Melanoma-derived growth regulatory protein	100
Q16787	Laminin subunit alpha-3	-100
Q4ZHG4	Fibronectin type III domain-containing protein 1	100
Q5JS37	NHL repeat-containing protein 3	100
Q5JXA9	Signal-regulatory protein beta-2	100
Q5SRI9	Glycoprotein endo-alpha-1,2-mannosidase	100
Q5SZK8	FRAS1-related extracellular matrix protein 2	-100
Q5VSG8	Glycoprotein endo-alpha-1,2-mannosidase-like protein	-100
Q5VTL7	Fibronectin type III domain-containing protein 7	100
Q5VU36	Spermatogenesis-associated protein 31A5	100
Q6GTX8	Leukocyte-associated immunoglobulin-like receptor 1	100
Q6P587	Acylpyruvase FAHD1, mitochondrial	-100
Q6P9A2	Polypeptide N-acetylgalactosaminyltransferase 18	-100
Q6U841	Sodium-driven chloride bicarbonate exchanger	-100
Q6UWB1	Interleukin-27 receptor subunit alpha	-100
Q6UXI7	Vitrin	100
Q6UXK2	Immunoglobulin superfamily containing leucine-rich repeat protein 2	-100
Q6UY14	ADAMTS-like protein 4	100
Q6ZN44	Netrin receptor UNC5A	-100
Q6ZSJ9	Protein shisa-6 homolog	100
Q76L83	Putative Polycomb group protein ASXL2	100
Q7L266	Isoaspartyl peptidase/L-asparaginase	-100
Q7LGC8	Carbohydrate sulfotransferase 3	-100
Q7Z2D5	Phospholipid phosphatase-related protein type 4	-100
Q7Z304	MAM domain-containing protein 2	100
Q7Z553	MAM domain-containing glycosylphosphatidylinositol anchor protein 2	-100
Q7Z5P9	Mucin-19	100
Q7Z7M8	UDP-GlcNAc:betaGal beta-1,3-N-acetylglucosaminyltransferase 8	100
Q86TH1	ADAMTS-like protein 2	-100
Q86UE6	Leucine-rich repeat transmembrane neuronal protein 1	100
Q86XD5	Protein FAM131B	-100
Q86XX4	Extracellular matrix protein FRAS1	-100
Q86YT9	Junctional adhesion molecule-like	100
Q8IVF2	Protein AHNAK2	100
Q8IWY4	Signal peptide, CUB and EGF-like domain-containing protein 1	100
Q8N149	Leukocyte immunoglobulin-like receptor subfamily A member 2	100
Q8N2Q7	Neuroligin-1	100
Q8N6Y1	Protocadherin-20	-100
Q8NBI6	Xyloside xylosyltransferase 1	-100
Q8NBP0	Tetratricopeptide repeat protein 13	-100
Q8NFQ8	Torsin-1A-interacting protein 2	100
Q8NHJ6	Leukocyte immunoglobulin-like receptor subfamily B member 4	100
Q8TB96	T-cell immunomodulatory protein	100
Q8TDW7	Protocadherin Fat 3	-100
Q8TE57	A disintegrin and metalloproteinase with thrombospondin motifs 16	-100
Q8TE73	Dynein heavy chain 5, axonemal	-100
Q8WZ75	Roundabout homolog 4	100
Q8WZA0	Protein LZIC	-100
Q92484	Acid sphingomyelinase-like phosphodiesterase 3a	100
Q92729	Receptor-type tyrosine-protein phosphatase U	100
Q92832	Protein kinase C-binding protein NELL1	-100
Q92876-2	Kallikrein-6- Isoform 2	-100
Q969H8	Myeloid-derived growth factor	100
Q96HY6	DDRGK domain-containing protein 1	-100
Q96IU4	Protein ABHD14B	100
Q96KP4	Cytosolic non-specific dipeptidase	100
Q96L58	Beta-1,3-galactosyltransferase 6	100
Q96NI6	Leucine-rich repeat and fibronectin type-III domain-containing protein 5	-100
Q96NY7	Chloride intracellular channel protein 6	100
Q96P44	Collagen alpha-1(XXI) chain	100
Q96PB7	Noelin-3	-100
Q96PZ7	CUB and sushi domain-containing protein 1	-100
Q96RD9	Fc receptor-like protein 5	100
Q96S66	Chloride channel CLIC-like protein 1	-100
Q96TA2	ATP-dependent zinc metalloprotease YME1L1	-100
Q99650	Oncostatin-M-specific receptor subunit beta	100
Q99805	Transmembrane 9 superfamily member 2	-100
Q99941	Cyclic AMP-dependent transcription factor ATF-6 beta	100
Q99944	Epidermal growth factor-like protein 8	-100
Q99946	Proline-rich transmembrane protein 1	-100
Q9BQ51	Programmed cell death 1 ligand 2	100
Q9BRA2	Thioredoxin domain-containing protein 17	100
Q9BRK3	Matrix remodeling-associated protein 8	100
Q9BU02	Thiamine-triphosphatase	-100
Q9BUD6	Spondin-2	100
Q9BUN1	Protein MENT	-100
Q9BWS9	Chitinase domain-containing protein 1	100
Q9BXJ3	Complement C1q tumor necrosis factor-related protein 4	-100
Q9BXJ4	Complement C1q tumor necrosis factor-related protein 3	100
Q9BXK5	Bcl-2-like protein 13	-100
Q9BYC5	Alpha-(1,6)-fucosyltransferase	-100
Q9BYJ0	Fibroblast growth factor-binding protein 2	100
Q9C0C4	Semaphorin-4C	-100
Q9GZM7	Tubulointerstitial nephritis antigen-like	-100
Q9GZT8	NIF3-like protein 1	-100
Q9H008	Phospholysine phosphohistidine inorganic pyrophosphate phosphatase	100
Q9H251	Cadherin-23	-100
Q9H336	Cysteine-rich secretory protein LCCL domain-containing 1	-100
Q9H4A9	Dipeptidase 2	100
Q9H4G0	Band 4.1-like protein 1	100
Q9H4G4	Golgi-associated plant pathogenesis-related protein 1	100
Q9H6E4	Coiled-coil domain-containing protein 134	100
Q9H6X2	Anthrax toxin receptor 1	100
Q9H7C9	Mth938 domain-containing protein	100
Q9HBW1	Leucine-rich repeat-containing protein 4	100
Q9HCJ2	Leucine-rich repeat-containing protein 4C	100
Q9HCJ6	Synaptic vesicle membrane protein VAT-1 homolog-like	100
Q9HCQ5	Polypeptide N-acetylgalactosaminyltransferase 9	-100
Q9NNX6	CD209 antigen	100
Q9NQ38	Serine protease inhibitor Kazal-type 5	100
Q9NQR4	Omega-amidase NIT2	-100
Q9NQX7	Integral membrane protein 2C	-100
Q9NRB3	Carbohydrate sulfotransferase 12	-100
Q9NRV9	Heme-binding protein 1	-100
Q9NT68	Teneurin-2	-100
Q9NYP8	Uncharacterized protein C21orf62	100
Q9NYQ7	Cadherin EGF LAG seven-pass G-type receptor 3	-100
Q9NZ72	Stathmin-3	-100
Q9P244	Leucine-rich repeat and fibronectin type III domain-containing protein 1	-100
Q9P273	Teneurin-3	-100
Q9P2E7	Protocadherin-10	-100
Q9UBS9	SUN domain-containing ossification factor	100
Q9UF33	Ephrin type-A receptor 6	-100
Q9UGV2	Protein NDRG3	-100
Q9UHA4	Ragulator complex protein LAMTOR3	-100
Q9UI15	Transgelin-3	-100
Q9UJ99	Cadherin-22	-100
Q9UKB5	Adherens junction-associated protein 1	100
Q9UKJ1	Paired immunoglobulin-like type 2 receptor alpha	100
Q9UKM7	Endoplasmic reticulum mannosyl-oligosaccharide 1,2-alpha-mannosidase	-100
Q9ULB4	Cadherin-9	-100
Q9ULB5	Cadherin-7	-100
Q9ULZ9	Matrix metalloproteinase-17	-100
Q9UM47	Neurogenic locus notch homolog protein 3	-100
Q9UN74	Protocadherin alpha-4	-100
Q9UP79	A disintegrin and metalloproteinase with thrombospondin motifs 8	-100
Q9Y2C2	Uronyl 2-sulfotransferase	-100
Q9Y2H8	Zinc finger protein 510	100
Q9Y2J4	Angiomotin-like protein 2	100
Q9Y5C1	Angiopoietin-related protein 3	100
Q9Y5Z4	Heme-binding protein 2	100
