# Supplementary material for: Development of robust targeted proteomics assays for cerebrospinal fluid biomarkers in multiple sclerosis
Source: Clin Proteomics. 2020 Sep 18;17:33. doi: 10.1186/s12014-020-09296-5 (PMC7499868; doi:10.1186/s12014-020-09296-5)
Supplement: Supplementary file 3 — Additional file 3: Table S3. 120 proteins from Table S1 found in the DDA protein depth experiment. [file 12014_2020_9296_MOESM3_ESM.xlsx]

## Sheet: Table 3
Accession	Name	CSF-PR score (for MS* / Non-MS*)	Details #datasets	Selected for assay
Q9NZK5	Adenosine deaminase 2	100	2 increased	0
O60241	Adhesion G protein-coupled receptor B2	-100	3 decreased	0
P49641	Alpha-mannosidase 2x	-50	2 decreased, 2 equal	0
P05067	Amyloid beta A4 protein	-60	3 decreased, 2 equal	0
P51693	Amyloid-like protein 1	-50	1 increased, 1 equal, 4 decreased	1
P03950	Angiogenin	100	2 increased	0
P35613	Basigin	-66.6667	2 decreased, 1 equal	0
P61769	Beta-2-microglobulin	60	3 increased, 2 equal	1
Q96KN2	Beta-Ala-His dipeptidase	-50	4 decreased, 4 equal	0
Q9Y6N8	Cadherin-10	-100	2 decreased	0
P55290	Cadherin-13	-75	3 decreased, 1 equal	1
P19022	Cadherin-2	-66.6667	4 decreased, 2 equal	0
P55283	Cadherin-4	-50	2 decreased, 2 equal	0
P07858	Cathepsin B	50	2 increased, 2 equal	0
P16070	CD44 antigen	75	3 increased, 1 equal	1
Q8N3J6	Cell adhesion molecule 2	-75	3 decreased, 1 equal	0
P36222	Chitinase-3-like protein 1	70	8 increased, 1 equal, 1 decreased	1
Q15782	Chitinase-3-like protein 2	100	6 increased	1
P10645	Chromogranin-A	-50	4 decreased, 4 equal	1
Q96EE4	Coiled-coil domain-containing protein 126	-100	2 decreased	0
P12111	Collagen alpha-3(VI) chain	50	2 increased, 2 equal	1
P02746	Complement C1q subcomponent subunit B	66.6667	2 increased, 1 equal	0
P02747	Complement C1q subcomponent subunit C	100	3 increased	1
P00736	Complement C1r subcomponent	75	3 increased, 1 equal	1
Q12860	Contactin-1	-50	5 decreased, 5 equal	0
P01034	Cystatin-C	-50	4 decreased, 4 equal	0
Q02487	Desmocollin-2	66.6667	2 increased, 1 equal	0
P54764	Ephrin type-A receptor 4	-100	5 decreased	1
Q15375	Ephrin type-A receptor 7	-66.6667	2 decreased, 1 equal	0
P61916	Epididymal secretory protein E1	50	2 increased, 2 equal	0
P22607	Fibroblast growth factor receptor 3	-66.6667	2 decreased, 1 equal	0
Q14314	Fibroleukin	100	2 increased	0
Q06828	Fibromodulin	100	3 increased	0
P98095	Fibulin-2	50	2 increased, 2 equal	0
Q6MZW2	Follistatin-related protein 4	-75	3 decreased, 1 equal	1
Q08380	Galectin-3-binding protein	50	2 increased, 2 equal	0
P48058	Glutamate receptor 4	-50	2 decreased, 2 equal	1
Q9Y4L1	Hypoxia up-regulated protein 1	-66.6667	2 decreased, 1 equal	0
P01781	Ig heavy chain V-III region GAL OS=Homo sapiens PE=1 SV=1 - [HV320_HUMAN]	66.6667	2 increased, 1 equal	0
P01612	Ig kappa chain V-I region Mev OS=Homo sapiens PE=1 SV=1 - [KV120_HUMAN]	100	2 increased	0
P01613	Ig kappa chain V-I region Ni OS=Homo sapiens PE=1 SV=1 - [KV121_HUMAN]	100	2 increased	0
P01621	Ig kappa chain V-III region NG9 (Fragment) OS=Homo sapiens PE=1 SV=1 - [KV303_HUMAN]	100	2 increased	0
P01620	Ig kappa chain V-III region SIE OS=Homo sapiens PE=1 SV=1 - [KV302_HUMAN]	100	3 increased	0
P04434	Ig kappa chain V-III region VH (Fragment) OS=Homo sapiens PE=4 SV=1 - [KV310_HUMAN]	100	2 increased	0
P0CG05	Ig lambda-2 chain C regions OS=Homo sapiens GN=IGLC2 PE=1 SV=1 - [LAC2_HUMAN]	66.6667	2 increased, 1 equal	0
P04220	Ig mu heavy chain disease protein	100	2 increased	0
Q9Y6R7	IgGFc-binding protein	50	2 increased, 2 equal	0
P01857	Immunoglobulin heavy constant gamma 1	100	4 increased	0
P01871	Immunoglobulin heavy constant mu	50	2 increased, 2 equal	0
P01762	Immunoglobulin heavy variable 3-11	100	2 increased	0
P01766	Immunoglobulin heavy variable 3-13	66.6667	2 increased, 1 equal	0
P01772	Immunoglobulin heavy variable 3-33	100	2 increased	0
P01763	Immunoglobulin heavy variable 3-48	100	2 increased	0
P01767	Immunoglobulin heavy variable 3-53	100	2 increased	0
P01780	Immunoglobulin heavy variable 3-7	100	2 increased	0
P06331	Immunoglobulin heavy variable 4-34	100	2 increased	0
P01591	Immunoglobulin J chain	66.6667	2 increased, 1 equal	1
P01834	Immunoglobulin kappa constant	100	5 increased	0
P01602	Immunoglobulin kappa variable 1-5	100	2 increased	0
P01611	Immunoglobulin kappa variable 1D-12	100	2 increased	0
P06310	Immunoglobulin kappa variable 2-30	100	2 increased	0
P04433	Immunoglobulin kappa variable 3-11	100	3 increased	0
P01619	Immunoglobulin kappa variable 3-20	100	2 increased	0
P80748	Immunoglobulin lambda variable 3-21	66.6667	2 increased, 1 equal	0
Q969P0	Immunoglobulin superfamily member 8	-66.6667	2 decreased, 1 equal	0
Q92876	Kallikrein-6	-60	1 increased, 2 equal, 7 decreased	1
Q96FE5	Leucine-rich repeat and immunoglobulin-like domain-containing nogo receptor-interacting protein 1	-50	2 decreased, 2 equal	0
Q9Y5Y7	Lymphatic vessel endothelial hyaluronic acid receptor 1	-50	2 decreased, 2 equal	0
P04156	Major prion protein	-60	3 decreased, 2 equal	0
Q9H8L6	Multimerin-2	-66.6667	2 decreased, 1 equal	0
P43146	Netrin receptor DCC	-66.6667	2 decreased, 1 equal	0
P32004	Neural cell adhesion molecule L1	-75	3 decreased, 1 equal	1
O00533	Neural cell adhesion molecule L1-like protein	-66.6667	4 decreased, 2 equal	0
Q9NQX5	Neural proliferation differentiation and control protein 1	-50	2 decreased, 2 equal	0
Q9ULB1	Neurexin-1	-66.6667	2 decreased, 1 equal	1
Q9P2S2	Neurexin-2	-75	3 decreased, 1 equal	1
Q9NPD7	Neuritin	-100	3 decreased	0
P29120	Neuroendocrine convertase 1	-66.6667	2 decreased, 1 equal	0
O94856	Neurofascin	-66.6667	2 decreased, 1 equal	0
Q92823	Neuronal cell adhesion molecule	-75	3 decreased, 1 equal	1
Q7Z3B1	Neuronal growth regulator 1	-75	3 decreased, 1 equal	0
O95502	Neuronal pentraxin receptor	-60	3 decreased, 2 equal	0
Q15818	Neuronal pentraxin-1	-50	2 decreased, 2 equal	0
Q9NYX4	Neuron-specific vesicular protein calcyon	-100	2 decreased	0
Q99784	Noelin	-66.6667	2 decreased, 1 equal	0
Q14982	Opioid-binding protein/cell adhesion molecule	-50	2 decreased, 2 equal	0
Q99983	Osteomodulin	75	3 increased, 1 equal	1
Q8IV08	Phospholipase D3	-50	2 decreased, 2 equal	0
Q6UX71	Plexin domain-containing protein 2	50	2 increased, 2 equal	0
Q13519	Prepronociceptin	-100	2 decreased	0
P09668	Pro-cathepsin H	50	2 increased, 2 equal	0
Q9UHG2	ProSAAS	-75	3 decreased, 1 equal	1
O60888	Protein CutA	-50	2 increased, 2 equal	0
Q8WZA1	Protein O-linked-mannose beta-1,2-N-acetylglucosaminyltransferase 1	-50	2 increased, 2 equal	0
Q8N114	Protein shisa-5	66.6667	2 increased, 1 equal	0
Q9Y5F6	Protocadherin gamma-C5	-66.6667	2 decreased, 1 equal	0
P23468	Receptor-type tyrosine-protein phosphatase delta	-100	2 decreased	1
P10586	Receptor-type tyrosine-protein phosphatase F	-50	2 decreased, 2 equal	0
Q92932	Receptor-type tyrosine-protein phosphatase N2	-75	3 decreased, 1 equal	0
Q13332	Receptor-type tyrosine-protein phosphatase S	-66.6667	2 decreased, 1 equal	0
Q16849	Receptor-type tyrosine-protein phosphatase-like N	-50	2 decreased, 2 equal	0
Q96B86	Repulsive guidance molecule A	-66.6667	2 decreased, 1 equal	0
Q86UN3	Reticulon-4 receptor-like 2	-50	2 decreased, 2 equal	0
P10745	Retinol-binding protein 3	100	2 increased	0
P34096	Ribonuclease 4	66.6667	2 increased, 1 equal	0
O00584	Ribonuclease T2	100	3 increased	1
Q86VB7	Scavenger receptor cysteine-rich type 1 protein M130	50	2 increased, 2 equal	0
P13521	Secretogranin-2	-57.1429	4 decreased, 3 equal	1
Q6UXD5	Seizure 6-like protein 2	-50	2 decreased, 2 equal	1
Q9NQ36	Signal peptide, CUB and EGF-like domain-containing protein 2	100	2 increased	0
Q96PX8	SLIT and NTRK-like protein 1	-50	2 decreased, 2 equal	0
Q8IW52	SLIT and NTRK-like protein 4	-100	2 decreased	0
O94991	SLIT and NTRK-like protein 5	-50	2 decreased, 2 equal	0
P04216	Thy-1 membrane glycoprotein	-66.6667	2 decreased, 1 equal	0
P20062	Transcobalamin-2	50	2 increased, 2 equal	0
Q9Y274	Type 2 lactosamine alpha-2,3-sialyltransferase	66.6667	2 increased, 1 equal	0
Q9UPU3	VPS10 domain-containing receptor SorCS3	-100	3 decreased	0
Q8TAG5	V-set and transmembrane domain-containing protein 2A	-50	2 decreased, 2 equal	0
Q15904	V-type proton ATPase subunit S1	-75	3 decreased, 1 equal	0
Q9ULF5	Zinc transporter ZIP10	-50	2 decreased, 2 equal	0

## Sheet: Details DELETE
Accession	Name	About protein Uniprot selected keywords	Gene name	Selected for assay	MS* / Non-MS*	Details	TMT	LF (conc./volume)	> 1 studie i samme retning	In assay start	In MM 11 fraksj all proteins ID	Groups In MM 11 fraksj all proteins ID	In MM 11 fraksj BM list	In assay start AG	CV>=20%	In current BM assay (Mari trypsin test)	Passed PRM pool test/ OR just included further	PRM comment	Passed trypsin test			Protein Accession	Selected for assay			Accession	Gene name	About protein Uniprot
Q9NZK5	Adenosine deaminase 2	#N/A	ADA2	0	100	2 up	Up	Up	1	0	1	0	0	0	0	0						Q9P2S2	Q9P2S2			P51693	APLP1	Postsynaptic function, neurite outgrowth, glucose/insulin homeostasis
O60241	Adhesion G protein-coupled receptor B2	#N/A	ADGRB2	0	-100	3 down	Down	2 down	1	0	1	0	0	0	0	0						Q92876	Q92876			P51693	APLP1	Postsynaptic function, neurite outgrowth, glucose/insulin homeostasis
P49641	Alpha-mannosidase 2x	#N/A	MAN2A2	0	-50	2 down, 2 equal	Down	1 down, 1 equal	1	0	1	0	0	0	0	0						P48058	P48058			P61769	B2M	Component of the class I major histocompatibility complex (MHC). Involved in the presentation of peptide antigens to the immune system.
P05067	Amyloid beta A4 protein	#N/A	APP	0	-60	3 down, 2 equal	Down	1 down, 1 equal	1	0	1	0	0	0	0	0						P01591	P01591			P55290	CDH13	Cell adhesion
P51693	Amyloid-like protein 1	Postsynaptic function, neurite outgrowth, glucose/insulin homeostasis	APLP1	1	-50	1 up, 1 equal, 4 down	Down	2 down	1	1	1	0	1	1	1	1						Q99983	Q99983			P55290	CDH13	Cell adhesion
P03950	Angiogenin	#N/A	ANG	0	100	2 up	Up	Up	1	1	1	0	1	0	0	0						P51693	P51693			P16070	CD44	Mediates cell-cell and cell-matrix interactions through its affinity for HA, and possibly also through its affinity for other ligands such as osteopontin, collagens, and MMPs
P35613	Basigin	#N/A	BSG	0	-66.6667	2 down, 1 equal	Equal	2 down	1	0	1	0	0	0	0	0						Q9ULB1	Q9ULB1			Q15782	#N/A	#N/A
P61769	Beta-2-microglobulin	Component of the class I major histocompatibility complex (MHC).	B2M	1	60	3 up, 2 equal	Up	2 up	1	1	1	0	1	1	1	1	1		Ok			Q15782	Q15782			Q15782	#N/A	#N/A
Q96KN2	Beta-Ala-His dipeptidase	#N/A	CNDP1	0	-50	4 down, 4 equal	Equal	2 Equal	1	0	1	0	0	0	0	0						P12111	P12111			P10645	CHGA	Bla bla bla
Q9Y6N8	Cadherin-10	#N/A	CDH10	0	-100	2 down	Down	Down	1	0	1	0	0	0	0	0						P55290	P55290			P10645	CHGA	Bla bla bla
P55290	Cadherin-13	Cell adhesion	CDH13	1	-75	3 down, 1 equal	Down	2 down	1	1	1	0	1	1	1	1	1	Some instability	Ok			Q9UHG2	Q9UHG2			P10645	CHGA	Bla bla bla
P19022	Cadherin-2	#N/A	CDH2	0	-66.6667	4 down, 2 equal	Down	1 down, 1 equal	1	0	1	0	0	0	0	0						P13521	P13521			P12111	COL6A3	Cell binding protein
P55283	Cadherin-4	#N/A	CDH4	0	-50	2 down, 2 equal	Down	1 down, 1 equal	1	0	1	0	0	0	0	0						P54764	P54764			P54764	EPHA4	RTK signaling, prevents axonal regeneration!!! morphology and integrin-dependent cell adhesion through regulation of the Rac, Rap and Rho GTPases activity.
P07858	Cathepsin B	#N/A	CTSB	0	50	2 up, 2 equal	Up	1 up, 1 equal	1	0	1	0	0	0	0	0						P61769	P61769			P54764	EPHA4	RTK signaling, prevents axonal regeneration!!! morphology and integrin-dependent cell adhesion through regulation of the Rac, Rap and Rho GTPases activity.
P16070	CD44 antigen	Mediates cell-cell and cell-matrix interactions	CD44	1	75	3 up, 1 equal	Up	2 up	1	1	1	0	1	1	1	1						Q92823	Q92823			Q6MZW2	FSTL4	GO: negative regulation of bla bla, neural
Q8N3J6	Cell adhesion molecule 2	#N/A	CADM2	0	-75	3 down, 1 equal	Down	2 down	1	0	1	0	0	0	0	0						Q6UXD5	Q6UXD5			Q6MZW2	FSTL4	GO: negative regulation of bla bla, neural
P36222	Chitinase-3-like protein 1	Inflammatory response	CHI3L1	1	70	8 up, 1 equal, 1 down	Up	2 up	1	1	1	0	1	0	1	1						P10645	P10645			Q6MZW2	FSTL4	GO: negative regulation of bla bla, neural
Q15782	Chitinase-3-like protein 2	carbohydrate metabolic process	CHI3L2	1	100	6 up	Up	2 up	1	1	1	0	1	1	1	1	1		Ok			P36222	P36222			P48058	GRIA4	Synaptic transmission
P10645	Chromogranin-A	Insulin release form pancreas, Innate immunity	CHGA	1	-50	4 down, 4 equal	Down	2 down	1	1	1	0	1	1	1	1	1		Ok			P02747	P02747			P01591	JCHAIN	Links IgM or IgA monomers
Q96EE4	Coiled-coil domain-containing protein 126	#N/A	CCDC126	0	-100	2 down	Down	Down	1	0	1	0	0	0	0	0						Q6MZW2	Q6MZW2			Q92876	KLK6	Serine protease
P12111	Collagen alpha-3(VI) chain	Cell binding protein	COL6A3	1	50	2 up, 2 equal	Up	1 up, 1 equal	1	1	1	0	1	1	1	1	1		Ok			P00736	P00736			P32004	L1CAM	Important in ervous system development, neuron-neuron adhesion
P02746	Complement C1q subcomponent subunit B	#N/A	C1QB	0	66.6667	2 up, 1 equal	Up	1 up, 1 equal	1	0	1	0	0	0	0	0						P32004	P32004			P32004	L1CAM	Important in ervous system development, neuron-neuron adhesion
P02747	Complement C1q subcomponent subunit C	complement system, immune response	C1QC	1	100	3 up	Up	2 up	1	1	1	0	1	1	1	1						P23468	P23468			Q9ULB1	NRXN1	Cell surface, cell-cell interactions, signal transmission, synapse, neurotransmitter release,
P00736	Complement C1r subcomponent	complement system, immune response	C1R	1	75	3 up, 1 equal	Up	2 up	1	1	1	0	1	1	1	1						O00584	O00584			Q9ULB1	NRXN1	Cell surface, cell-cell interactions, signal transmission, synapse, neurotransmitter release,
Q12860	Contactin-1	#N/A	CNTN1	0	-50	5 down, 5 equal	Equal	2 equal	1	0	1	0	0	0	0	0						P16070	P16070			Q9P2S2	NRXN2	Neuronal cell surface protein. cell recogn. adhesion, signalling
P01034	Cystatin-C	#N/A	CST3	0	-50	4 down, 4 equal	Down	1 down, 1 equal	1	0	1	0	0	0	0	0										Q9P2S2	NRXN2	Neuronal cell surface protein. cell recogn. adhesion, signalling
Q02487	Desmocollin-2	#N/A	DSC2	0	66.6667	2 up, 1 equal	Up	1 up, 1 equal	1	0	1	0	0	0	0	0										Q9P2S2	NRXN2	Neuronal cell surface protein. cell recogn. adhesion, signalling
P54764	Ephrin type-A receptor 4	RTK signaling, prevents axonal regeneration!!! morphology and integrin-dependent cell adhesion through regulation of the Rac, Rap and Rho GTPases activity.	EPHA4	1	-100	5 down	Down	2 down	1	1	1	0	1	1	1	1	1		Ok							Q92823	NRCAM	Plays a role in neurite outgrowth in response to contactin binding. Plays a role in mediating cell-cell contacts between Schwann cells and axons. Plays a role in the formation and maintenance of the nodes of Ranvier on myelinated axons.
Q15375	Ephrin type-A receptor 7	#N/A	EPHA7	0	-66.6667	2 down, 1 equal	Down	Down	1	0	1	0	0	0	0	0										Q92823	NRCAM	Plays a role in neurite outgrowth in response to contactin binding. Plays a role in mediating cell-cell contacts between Schwann cells and axons. Plays a role in the formation and maintenance of the nodes of Ranvier on myelinated axons.
P61916	Epididymal secretory protein E1	#N/A	NPC2	0	50	2 up, 2 equal	Up	1 up, 1 equal	1	0	1	0	0	0	0	0										Q92823	NRCAM	Plays a role in neurite outgrowth in response to contactin binding. Plays a role in mediating cell-cell contacts between Schwann cells and axons. Plays a role in the formation and maintenance of the nodes of Ranvier on myelinated axons.
P22607	Fibroblast growth factor receptor 3	#N/A	FGFR3	0	-66.6667	2 down, 1 equal	Equal	2 down	1	0	1	0	0	0	0	0										Q9UHG2	PCSK1N	May function in the control of the neuroendocrine secretory pathway.
Q14314	Fibroleukin	#N/A	FGL2	0	100	2 up	Up	Up	1	0	1	0	0	0	0	0										P23468	PTPRD	Phosphatase
Q06828	Fibromodulin	#N/A	FMOD	0	100	3 Up	Up	2 up	1	0	1	0	0	0	0	0										P23468	PTPRD	Phosphatase
P98095	Fibulin-2	#N/A	FBLN2	0	50	2 up, 2 equal	Equal	2 up	1	1	1	0	1	1	1	0	0	Opposite reg.	NA							O00584	RNASET2	lysosomal degradation of ribosomal RNA
Q6MZW2	Follistatin-related protein 4	GO: negative regulation of bla bla, neural	FSTL4	1	-75	3 down, 1 equal	Down	2 down	1	1	1	0	1	1	1	1										P13521	SCG2	a neuroendocrine secretory granule protein
Q08380	Galectin-3-binding protein	#N/A	LGALS3BP	0	50	2 up, 2 equal	Up	1 up, 1 equal	1	0	1	0	0	0	0	0										P13521	SCG2	a neuroendocrine secretory granule protein
P48058	Glutamate receptor 4	Synaptic transmission	GRIA4	1	-50	2 down, 2 equal	Down	1 down, 1 equal	1	1	1	0	1	1	1	1	1		Ok							Q6UXD5	SEZ6L2	Specialized ER function in neurons?
Q9Y4L1	Hypoxia up-regulated protein 1	#N/A	HYOU1	0	-66.6667	2 down, 1 equal	Down	1 down, 1 equal	1	0	1	0	0	0	0	0
P01781	Ig heavy chain V-III region GAL OS=Homo sapiens PE=1 SV=1 - [HV320_HUMAN]	#N/A	#N/A	0	66.6667	2 up, 1 equal	NA	2 up	1	0	1	0	0	0	0	0
P01612	Ig kappa chain V-I region Mev OS=Homo sapiens PE=1 SV=1 - [KV120_HUMAN]	#N/A	#N/A	0	100	2 up	NA	2 up	1	0	1	0	0	0	0	0
P01613	Ig kappa chain V-I region Ni OS=Homo sapiens PE=1 SV=1 - [KV121_HUMAN]	#N/A	#N/A	0	100	2 up	NA	2 up	1	0	1	0	0	0	0	0
P01621	Ig kappa chain V-III region NG9 (Fragment) OS=Homo sapiens PE=1 SV=1 - [KV303_HUMAN]	#N/A	#N/A	0	100	2 up	NA	2 up	1	0	1	0	0	0	0	0
P01620	Ig kappa chain V-III region SIE OS=Homo sapiens PE=1 SV=1 - [KV302_HUMAN]	#N/A	#N/A	0	100	3 up	NA	2 up	1	0	1	0	0	0	0	0
P04434	Ig kappa chain V-III region VH (Fragment) OS=Homo sapiens PE=4 SV=1 - [KV310_HUMAN]	#N/A	#N/A	0	100	2 up	NA	2 up	1	0	1	0	0	0	0	0
P0CG05	Ig lambda-2 chain C regions OS=Homo sapiens GN=IGLC2 PE=1 SV=1 - [LAC2_HUMAN]	#N/A	#N/A	0	66.6667	2 up, 1 equal	NA	1 up	1	0	1	0	0	0	0	0
P04220	Ig mu heavy chain disease protein	#N/A	#N/A	0	100	2 up	NA	2 up	1	0	1	0	0	0	0	0
Q9Y6R7	IgGFc-binding protein	#N/A	FCGBP	0	50	2 up, 2 equal	Up	2 equal	1	0	1	0	0	0	0	0
P01857	Immunoglobulin heavy constant gamma 1	#N/A	IGHG1	0	100	4 up	NA	2 up	1	0	1	0	0	0	0	0
P01871	Immunoglobulin heavy constant mu	#N/A	IGHM	0	50	2 up, 2 equal	NA	2 up	1	0	1	0	0	0	0	0
P01762	Immunoglobulin heavy variable 3-11	#N/A	IGHV3-11	0	100	2 up	NA	2 up	1	0	1	0	0	0	0	0
P01766	Immunoglobulin heavy variable 3-13	#N/A	IGHV3-13	0	66.6667	2 up, 1 equal	NA	1 up	1	0	1	0	0	0	0	0
P01772	Immunoglobulin heavy variable 3-33	#N/A	IGHV3-33	0	100	2 up	NA	2 up	1	0	1	0	0	0	0	0
P01763	Immunoglobulin heavy variable 3-48	#N/A	IGHV3-48	0	100	2 up	NA	2 up	1	0	1	0	0	0	0	0
P01767	Immunoglobulin heavy variable 3-53	#N/A	IGHV3-53	0	100	2 up	NA	2 up	1	0	1	0	0	0	0	0
P01780	Immunoglobulin heavy variable 3-7	#N/A	IGHV3-7	0	100	2 up	NA	2 up	1	0	1	0	0	0	0	0
P06331	Immunoglobulin heavy variable 4-34	#N/A	IGHV4-34	0	100	2 up	NA	2 up	1	0	1	0	0	0	0	0
P01591	Immunoglobulin J chain	Links IgM or IgA monomers	JCHAIN	1	66.6667	2 up, 1 equal	Equal	2 up	1	1	1	0	1	1	1	1	1	TMT equal, but depleted	Ok
P01834	Immunoglobulin kappa constant	#N/A	IGKC	0	100	5 up	Up	2 up	1	0	1	0	0	0	0	0
P01602	Immunoglobulin kappa variable 1-5	#N/A	IGKV1-5	0	100	2 up	NA	2 up	1	0	1	0	0	0	0	0
P01611	Immunoglobulin kappa variable 1D-12	#N/A	IGKV1D-12	0	100	2 up	NA	2 up	1	0	1	0	0	0	0	0
P06310	Immunoglobulin kappa variable 2-30	#N/A	IGKV2-30	0	100	2 up	NA	2 up	1	0	1	0	0	0	0	0
P04433	Immunoglobulin kappa variable 3-11	#N/A	IGKV3-11	0	100	3 up	NA	2 up	1	0	1	0	0	0	0	0
P01619	Immunoglobulin kappa variable 3-20	#N/A	IGKV3-20	0	100	2 up	NA	2 up	1	0	1	0	0	0	0	0
P80748	Immunoglobulin lambda variable 3-21	#N/A	IGLV3-21	0	66.6667	2 up, 1 equal	NA	1 up, 1 equal	1	0	1	0	0	0	0	0
Q969P0	Immunoglobulin superfamily member 8	#N/A	IGSF8	0	-66.6667	2 down, 1 equal	Equal	2 down	1	0	1	0	0	0	0	0
Q92876	Kallikrein-6	Serine protease, Indicated in AD	KLK6	1	-60	1 up, 2 equal, 7 down	Down	2 down	1	1	1	0	1	1	1	1	1		Ok
Q96FE5	Leucine-rich repeat and immunoglobulin-like domain-containing nogo receptor-interacting protein 1	#N/A	LINGO1	0	-50	2 down, 2 equal	Down	1 down, 1 equal	1	0	1	0	0	0	0	0
Q9Y5Y7	Lymphatic vessel endothelial hyaluronic acid receptor 1	#N/A	LYVE1	0	-50	2 down, 2 equal	Equal	2 down	1	0	1	0	0	0	0	0
P04156	Major prion protein	#N/A	PRNP	0	-60	3 down, 2 equal	Equal	2 down	1	0	1	0	0	0	0	0
Q9H8L6	Multimerin-2	#N/A	MMRN2	0	-66.6667	2 down, 1 equal	Down	1 down, 1 equal	1	0	1	0	0	0	0	0
P43146	Netrin receptor DCC	#N/A	DCC	0	-66.6667	2 down, 1 equal	Down	Down	1	0	1	0	0	0	0	0
P32004	Neural cell adhesion molecule L1	Important in ervous system development, neuron-neuron adhesion	L1CAM	1	-75	3 down, 1 equal	Down	2 down	1	1	1	0	1	1	1	1
O00533	Neural cell adhesion molecule L1-like protein	#N/A	CHL1	0	-66.6667	4 down, 2 equal	Down	1 down, 1 equal	1	0	1	0	0	0	0	0
Q9NQX5	Neural proliferation differentiation and control protein 1	#N/A	NPDC1	0	-50	2 down, 2 equal	Equal	2 down	1	1	1	0	1	0	0	0
Q9ULB1	Neurexin-1	Cell surface, cell-cell interactions, signal transmission, synapse, neurotransmitter release,	NRXN1	1	-66.6667	2 down, 1 equal	Down	1 down, 1 equal	1	1	1	0	1	1	1	1	1		Ok
Q9P2S2	Neurexin-2	Neuronal cell surface protein. cell recogn. adhesion, signalling	NRXN2	1	-75	3 down, 1 equal	Down	2 down	1	1	1	0	1	1	1	1	1		Ok
Q9NPD7	Neuritin	#N/A	NRN1	0	-100	3 down	Down	2 down	1	1	1	0	1	0	0	0
P29120	Neuroendocrine convertase 1	#N/A	PCSK1	0	-66.6667	2 down, 1 equal	Down	1 down, 1 equal	1	0	1	0	0	0	0	0
O94856	Neurofascin	#N/A	NFASC	0	-66.6667	2 down, 1 equal	Down	1 down, 1 equal	1	0	1	0	0	0	0	0
Q92823	Neuronal cell adhesion molecule	Plays a role in neurite outgrowth in response to contactin binding. Plays a role in mediating cell-cell contacts between Schwann cells and axons. Plays a role in the formation and maintenance of the nodes of Ranvier on myelinated axons.	NRCAM	1	-75	3 down, 1 equal	Down	2 down	1	1	1	0	1	1	1	1	1		Ok
Q7Z3B1	Neuronal growth regulator 1	#N/A	NEGR1	0	-75	3 down, 1 equal	Down	2 down	1	0	1	0	0	0	0	0
O95502	Neuronal pentraxin receptor	#N/A	NPTXR	0	-60	3 down, 2 equal	Down	1 down, 1 equal	1	0	1	0	0	0	0	0
Q15818	Neuronal pentraxin-1	#N/A	NPTX1	0	-50	2 down, 2 equal	Down	1 down, 1 equal	1	0	1	0	0	0	0	0
Q9NYX4	Neuron-specific vesicular protein calcyon	#N/A	CALY	0	-100	2 down	NA	2 down	1	0	1	0	0	0	0	0
Q99784	Noelin	#N/A	OLFM1	0	-66.6667	2 down, 1 equal	Down	1 down, 1 equal	1	0	1	0	0	0	0	0
Q14982	Opioid-binding protein/cell adhesion molecule	#N/A	OPCML	0	-50	2 down, 2 equal	Equal	2 down	1	1	1	0	1	0	0	0
Q99983	Osteomodulin	biomineralization processes, cell adhesion, extracellular matrix	OMD	1	75	3 up, 1 equal	Up	2 up	1	1	1	0	1	1	1	1	1		Ok
Q8IV08	Phospholipase D3	#N/A	PLD3	0	-50	2 down, 2 equal	Equal	2 down	1	0	1	0	0	0	0	0
Q6UX71	Plexin domain-containing protein 2	#N/A	PLXDC2	0	50	2 up, 2 equal	Equal	2 up	1	0	1	0	0	0	0	0
Q13519	Prepronociceptin	#N/A	PNOC	0	-100	2 down	Down	Down	1	0	1	0	0	0	0	0
P09668	Pro-cathepsin H	#N/A	CTSH	0	50	2 up, 2 equal	Up	1 up, 1 equal	1	0	1	0	0	0	0	0
Q9UHG2	ProSAAS	May function in the control of the neuroendocrine secretory pathway.	PCSK1N	1	-75	3 down, 1 equal	Down	2 down	1	1	1	0	1	1	1	1
O60888	Protein CutA	#N/A	CUTA	0	-50	2 up, 2 equal	Down	1 down, 1 equal	1	0	1	0	0	0	0	0
Q8WZA1	Protein O-linked-mannose beta-1,2-N-acetylglucosaminyltransferase 1	#N/A	POMGNT1	0	-50	2 up, 2 equal	Down	1 down, 1 equal	1	0	1	0	0	0	0	0
Q8N114	Protein shisa-5	#N/A	SHISA5	0	66.6667	2 up, 1 equal	Up	1 up, 1 equal	1	0	1	0	0	0	0	0
Q9Y5F6	Protocadherin gamma-C5	#N/A	PCDHGC5	0	-66.6667	2 down, 1 equal	Down	1 down, 1 equal	1	0	1	0	0	0	0	0
P23468	Receptor-type tyrosine-protein phosphatase delta	Phosphatase, neuron differentiation	PTPRD	1	-100	2 down	Down	Down	1	1	1	0	1	1	1	1	1		Ok
P10586	Receptor-type tyrosine-protein phosphatase F	#N/A	PTPRF	0	-50	2 down, 2 equal	Down	1 down, 1 equal	1	0	1	0	0	0	0	0
Q92932	Receptor-type tyrosine-protein phosphatase N2	#N/A	PTPRN2	0	-75	3 down, 1 equal	Down	2 down	1	0	1	0	0	0	0	0
Q13332	Receptor-type tyrosine-protein phosphatase S	#N/A	PTPRS	0	-66.6667	2 down, 1 equal	Down	1 down, 1 equal	1	0	1	0	0	0	0	0
Q16849	Receptor-type tyrosine-protein phosphatase-like N	#N/A	PTPRN	0	-50	2 down, 2 equal	Down	1 down, 1 equal	1	0	1	0	0	0	0	0
Q96B86	Repulsive guidance molecule A	#N/A	RGMA	0	-66.6667	2 down, 1 equal	Down	1 down, 1 equal	1	0	1	0	0	0	0	0
Q86UN3	Reticulon-4 receptor-like 2	#N/A	RTN4RL2	0	-50	2 down, 2 equal	Down	1 down, 1 equal	1	0	1	0	0	0	0	0
P10745	Retinol-binding protein 3	#N/A	RBP3	0	100	2 up	Up	Up	1	0	1	0	0	0	0	0
P34096	Ribonuclease 4	#N/A	RNASE4	0	66.6667	2 up, 1 equal	Up	1 up, 1 equal	1	0	1	0	0	0	0	0
O00584	Ribonuclease T2	lysosomal degradation of ribosomal RNA	RNASET2	1	100	3 up	Up	2 up	1	1	1	0	1	1	1	1
Q86VB7	Scavenger receptor cysteine-rich type 1 protein M130	#N/A	CD163	0	50	2 up, 2 equal	Equal	2 up	1	0	1	0	0	0	0	0
P13521	Secretogranin-2	a neuroendocrine secretory granule protein	SCG2	1	-57.1429	4 down, 3 equal	Down	2 down	1	1	1	0	1	1	1	1	1		Ok
Q6UXD5	Seizure 6-like protein 2	Specialized ER function in neurons?	SEZ6L2	1	-50	2 down, 2 equal	Down	1 down, 1 equal	1	1	1	0	1	1	1	1	1		Ok
Q9NQ36	Signal peptide, CUB and EGF-like domain-containing protein 2	#N/A	SCUBE2	0	100	2 up	Up	Up	1	1	1	0	1	0	0	0
Q96PX8	SLIT and NTRK-like protein 1	#N/A	SLITRK1	0	-50	2 down, 2 equal	Down	1 down, 1 equal	1	0	1	0	0	0	0	0
Q8IW52	SLIT and NTRK-like protein 4	#N/A	SLITRK4	0	-100	2 down	Down	Down	1	0	1	0	0	0	0	0
O94991	SLIT and NTRK-like protein 5	#N/A	SLITRK5	0	-50	2 down, 2 equal	Equal	2 down	1	0	1	1	0	0	0	0
P04216	Thy-1 membrane glycoprotein	#N/A	THY1	0	-66.6667	2 down, 1 equal	Equal	2 down	1	0	1	0	0	0	0	0
P20062	Transcobalamin-2	#N/A	TCN2	0	50	2 up, 2 equal	Up	1 up, 1 equal	1	0	1	0	0	0	0	0
Q9Y274	Type 2 lactosamine alpha-2,3-sialyltransferase	#N/A	ST3GAL6	0	66.6667	2 up, 1 equal	Equal	2 up	1	0	1	0	0	0	0	0
Q9UPU3	VPS10 domain-containing receptor SorCS3	#N/A	SORCS3	0	-100	3 down	Down	2 down	1	0	1	0	0	0	0	0
Q8TAG5	V-set and transmembrane domain-containing protein 2A	#N/A	VSTM2A	0	-50	2 down, 2 equal	Down	1 down, 1 equal	1	0	1	0	0	0	0	0
Q15904	V-type proton ATPase subunit S1	#N/A	ATP6AP1	0	-75	3 down, 1 equal	Down	2 down	1	0	1	0	0	0	0	0
Q9ULF5	Zinc transporter ZIP10	#N/A	SLC39A10	0	-50	2 down, 2 equal	Down	1 down, 1 equal	1	0	1	0	0	0	0	0
