# Supplementary material for: Development of robust targeted proteomics assays for cerebrospinal fluid biomarkers in multiple sclerosis
Source: Clin Proteomics. 2020 Sep 18;17:33. doi: 10.1186/s12014-020-09296-5 (PMC7499868; doi:10.1186/s12014-020-09296-5)
Supplement: Supplementary file 4 — Additional file 4: Table S4. All 1194 identified proteins from DDA protein depth experiment. [file 12014_2020_9296_MOESM4_ESM.xlsx]

## Sheet: Proteins ID DDA
Accession	Other Protein(s) (alphabetical order)	Complete Protein Group (alphabetical order)	Protein Inference Class	Description	Gene Name	Chromosome	Sequence Coverage (%)	Observable Coverage (%)	Confident PTM Sites	Ambiguous PTM Sites	#Validated Peptides	MW (kDa)	Confidence	Starred
P02768		P02768	Single Protein	Serum albumin (ALBU_HUMAN)	ALB	4	90.9688	100	Oxidation of M(M111, M147, M322, M353, M470, M572)		399	69.3215	100	FALSE
P01024		P01024	Single Protein	Complement C3 (CO3_HUMAN)	C3	19	77.2099	95.7907	Oxidation of M(M25, M42, M164, M201, M338, M368, M373, M441, M495, M581, M809, M990, M1129, M1141, M1181, M1199, M1274, M1347, M1384, M1563, M1656)		208	187.03	100	FALSE
P02787		P02787	Single Protein	Serotransferrin (TRFE_HUMAN)	TF	3	84.6705	88.1089	Oxidation of M(M128, M275, M332, M401, M408, M483, M518)		179	77.0136	100	FALSE
P0C0L5		P0C0L5	Single Protein	Complement C4-B (CO4B_HUMAN)	C4B	6	58.1995	79.3005	Oxidation of M(M167, M177, M193, M262, M328, M393, M518, M968, M1015, M1281, M1389, M1483)		133	192.631	100	FALSE
P0C0L4		P0C0L4	Single Protein	Complement C4-A (CO4A_HUMAN)	C4A	6	57.8555	78.9564	Oxidation of M(M167, M177, M193, M262, M328, M393, M518, M968, M1015, M1281, M1389, M1483)		129	192.664	100	FALSE
P01023		P01023	Single Protein	Alpha-2-macroglobulin (A2MG_HUMAN)	A2M	12	68.1818	78.9009	Oxidation of M(M32, M101, M151, M607, M688, M697, M713, M798, M959, M968, M1208, M1314, M1378, M1385)	Oxidation of M (M673-{M666 M673})	121	163.188	100	FALSE
P02751		P02751	Single Protein	Fibronectin (FINC_HUMAN)	FN1	2	46.2699	68.1056	Oxidation of M(M36, M164, M463, M477, M926, M1283, M1548, M2273, M2274, M2373)		99	262.46	100	FALSE
P01009		P01009	Single Protein	Alpha-1-antitrypsin (A1AT_HUMAN)	SERPINA1	14	83.9713	84.2105	Oxidation of M(M87, M250, M266, M375, M382, M398)		95	46.707	100	FALSE
P05060		P05060	Single Protein	Secretogranin-1 (SCG1_HUMAN)	CHGB	20	58.4934	100	Oxidation of M(M318, M397, M431, M662)		89	78.2292	100	FALSE
P00450		P00450	Single Protein	Ceruloplasmin (CERU_HUMAN)	CP	3	63.7559	82.9108	Oxidation of M(M158, M288, M538, M557, M599, M620, M623, M627, M636, M1028)	Oxidation of M (M259-{M259 M275})	91	122.128	100	FALSE
P08603		P08603	Single Protein	Complement factor H (CFAH_HUMAN)	CFH	1	59.3826	83.0219	Oxidation of M(M64, M162, M190, M239, M340, M432, M515, M945, M1001, M1174)		83	139.005	100	FALSE
P10909		P10909	Single Protein	Clusterin (CLUS_HUMAN)	CLU	8	62.1381	80.8463	Oxidation of M(M34, M154, M172, M176, M230, M258, M431)		81	52.461	100	FALSE
P02647		P02647	Single Protein	Apolipoprotein A-I (APOA1_HUMAN)	APOA1	11	86.8914	100	Oxidation of M(M110, M136, M172)		100	30.7589	100	FALSE
P02790		P02790	Single Protein	Hemopexin (HEMO_HUMAN)	HPX	11	76.4069	90.0433	Oxidation of M(M177, M229, M409)		91	51.6433	100	FALSE
P02774		P02774	Single Protein	Vitamin D-binding protein (VTDB_HUMAN)	GC	4	77.8481	100	Oxidation of M(M123, M160, M185, M274, M315, M343)		78	52.929	100	FALSE
P06396		P06396	Single Protein	Gelsolin (GELS_HUMAN)	GSN	9	52.9412	76.9821	Oxidation of M(M52, M270, M310, M433, M439, M536, M544)		69	85.6442	100	FALSE
P98160		P98160	Single Protein	Basement membrane-specific heparan sulfate proteoglycan core protein (PGBM_HUMAN)	HSPG2	1	20.9747	62.8103	Oxidation of M(M1483, M3743)		59	468.532	100	FALSE
P04114		P04114	Single Protein	Apolipoprotein B-100 (APOB_HUMAN)	APOB	2	11.6152	90.1381	Oxidation of M(M31, M1058)		42	515.283	100	FALSE
P02649		P02649	Single Protein	Apolipoprotein E (APOE_HUMAN)	APOE	19	74.7634	100	Oxidation of M(M82, M86, M126, M143, M290)		67	36.1318	100	FALSE
P05067		P05067	Single Protein	Amyloid beta A4 protein (A4_HUMAN)	APP	21	44.4156	78.1818	Oxidation of M(M36, M43, M45, M170, M458, M464, M580, M594, M671)		58	86.8881	100	FALSE
P01011		P01011	Single Protein	Alpha-1-antichymotrypsin (AACT_HUMAN)	SERPINA3	14	61.9385	91.0165	Oxidation of M(M204, M205, M219, M244, M284, M290)	Oxidation of M (M401-{M401 M414})	73	47.6205	100	FALSE
P22105		P22105	Single Protein	Tenascin-X (TENX_HUMAN)	TNXB	6	18.6704	66.3838	Oxidation of M(M3570)		44	457.932	100	FALSE
Q12860		Q12860	Single Protein	Contactin-1 (CNTN1_HUMAN)	CNTN1	12	51.3752	88.4086	Oxidation of M(M79, M93, M154, M183, M282, M417, M420, M561, M663, M675, M774)		62	113.249	100	FALSE
P00747		P00747	Single Protein	Plasminogen (PLMN_HUMAN)	PLG	6	68.3951	87.284	Oxidation of M(M76, M88, M186, M201, M423, M604, M807)		64	90.5102	100	FALSE
Q07954		Q07954	Single Protein	Prolow-density lipoprotein receptor-related protein 1 (LRP1_HUMAN)	LRP1	12	10.9595	85.5854	Oxidation of M(M1782, M2328)		32	504.276	100	FALSE
Q13822		Q13822	Single Protein	Ectonucleotide pyrophosphatase/phosphodiesterase family member 2 (ENPP2_HUMAN)	ENPP2	8	56.4311	83.7775	Oxidation of M(M202, M325, M340, M362, M676, M702, M705)		63	98.9296	100	FALSE
Q9NYQ8		Q9NYQ8	Single Protein	Protocadherin Fat 2 (FAT2_HUMAN)	FAT2	5	15.2219	71.0738	Oxidation of M(M193)		41	479.018	100	FALSE
Q14515		Q14515	Single Protein	SPARC-like protein 1 (SPRL1_HUMAN)	SPARCL1	4	49.8494	88.7048	Oxidation of M(M322, M425, M434, M536)	Oxidation of M (M587-{M587 M604})	52	75.1613	100	FALSE
P78509		P78509	Single Protein	Reelin (RELN_HUMAN)	RELN	7	17.3121	60.4913	Oxidation of M(M466, M662, M1996, M2670, M2730)		40	388.137	100	FALSE
P00751		P00751	Single Protein	Complement factor B (CFAB_HUMAN)	CFB	6	56.6754	86.911	Oxidation of M(M387, M394, M512)		56	85.4785	100	FALSE
P06727		P06727	Single Protein	Apolipoprotein A-IV (APOA4_HUMAN)	APOA4	11	82.5758	92.4242	Oxidation of M(M31, M245, M322, M390)		56	45.3715	100	FALSE
P24043		P24043	Single Protein	Laminin subunit alpha-2 (LAMA2_HUMAN)	LAMA2	6	15.2146	83.7284	Oxidation of M(M540, M2915)		29	343.684	100	FALSE
P00738		P00738	Single Protein	Haptoglobin (HPT_HUMAN)	HP	16	70.936	79.5567	Oxidation of M(M263, M300, M343)		59	45.1766	100	FALSE
P12111		P12111	Single Protein	Collagen alpha-3(VI) chain (CO6A3_HUMAN)	COL6A3	2	15.7696	83.2546			38	343.457	100	FALSE
P01008		P01008	Single Protein	Antithrombin-III (ANT3_HUMAN)	SERPINC1	1	52.1552	100	Oxidation of M(M49, M52, M121, M283, M284, M313, M370, M455)		51	52.5689	100	FALSE
P41222		P41222	Single Protein	Prostaglandin-H2 D-isomerase (PTGDS_HUMAN)	PTGDS	9	86.8421	80	Oxidation of M(M64, M94, M187)		58	21.0153	100	FALSE
P00734		P00734	Single Protein	Prothrombin (THRB_HUMAN)	F2	11	59.9678	92.6045	Oxidation of M(M195, M374, M380, M548, M574)		56	69.9921	100	FALSE
P51693		P51693	Single Protein	Amyloid-like protein 1 (APLP1_HUMAN)	APLP1	19	46	85.3846	Oxidation of M(M98, M116, M193, M315, M334, M521, M540)		50	72.1312	100	FALSE
Q9Y6R7		Q9Y6R7	Single Protein	IgGFc-binding protein (FCGBP_HUMAN)	FCGBP	19	21.0176	52.0444	Oxidation of M(M447, M1911, M3112, M4313, M5392)		48	571.639	100	FALSE
P01034		P01034	Single Protein	Cystatin-C (CYTC_HUMAN)	CST3	20	73.2877	100	Oxidation of M(M40, M67, M136)		53	15.7891	100	FALSE
P02671		P02671	Single Protein	Fibrinogen alpha chain (FIBA_HUMAN)	FGA	4	38.1062	76.4434	Oxidation of M(M110, M226, M254, M257, M259, M536, M603)		48	94.9144	100	FALSE
P01031		P01031	Single Protein	Complement C5 (CO5_HUMAN)	C5	9	33.7709	82.6372	Oxidation of M(M534, M859, M1247, M1424)		47	188.186	100	FALSE
P12259		P12259	Single Protein	Coagulation factor V (FA5_HUMAN)	F5	1	19.8291	69.0647	Oxidation of M(M138, M395, M904, M1820, M1967, M2072)		37	251.546	100	FALSE
P01019		P01019	Single Protein	Angiotensinogen (ANGT_HUMAN)	AGT	1	53.8144	61.8557	Oxidation of M(M105, M108, M255, M268, M369)		43	53.1205	100	FALSE
P10643		P10643	Single Protein	Complement component C7 (CO7_HUMAN)	C7	5	53.2622	82.4437	Oxidation of M(M588, M717, M745, M815)		45	93.4573	100	FALSE
P01857		P01857	Single Protein	Ig gamma-1 chain C region (IGHG1_HUMAN)	IGHG1	14	75.4545	80.9091	Oxidation of M(M311)		49	36.0832	100	FALSE
P01042		P01042	Single Protein	Kininogen-1 (KNG1_HUMAN)	KNG1	3	37.1118	82.1429	Oxidation of M(M375, M379)		41	71.9122	100	FALSE
Q14624		Q14624	Single Protein	Inter-alpha-trypsin inhibitor heavy chain H4 (ITIH4_HUMAN)	ITIH4	3	46.8817	83.1183	Oxidation of M(M71, M125, M271, M544, M822)		47	103.293	100	FALSE
Q92823		Q92823	Single Protein	Neuronal cell adhesion molecule (NRCAM_HUMAN)	NRCAM	7	33.7423	71.7025	Oxidation of M(M562, M914)		35	143.8	100	FALSE
Q7Z7M0		Q7Z7M0	Single Protein	Multiple epidermal growth factor-like domains protein 8 (MEGF8_HUMAN)	MEGF8	19	19.4728	62.6714	Oxidation of M(M766, M1581, M1838)		34	302.901	100	FALSE
P09871		P09871	Single Protein	Complement C1s subcomponent (C1S_HUMAN)	C1S	12	41.5698	61.3372	Oxidation of M(M19, M502, M616, M625, M676, M679)		39	76.6348	100	FALSE
P35555		P35555	Single Protein	Fibrillin-1 (FBN1_HUMAN)	FBN1	15	6.44375	78.4396	Oxidation of M(M573)		11	312.022	100	FALSE
P01860		P01860	Single Protein	Ig gamma-3 chain C region (IGHG3_HUMAN)	IGHG3	14	64.9867	72.9443	Oxidation of M(M288, M327, M358)		42	41.2604	100	FALSE
P02748		P02748	Single Protein	Complement component C9 (CO9_HUMAN)	C9	5	52.7728	87.2987	Oxidation of M(M165)		42	63.1327	100	FALSE
P01859		P01859	Single Protein	Ig gamma-2 chain C region (IGHG2_HUMAN)	IGHG2	14	74.8466	70.5521	Oxidation of M(M237, M276, M307)		39	35.8778	100	FALSE
O00533		O00533	Single Protein	Neural cell adhesion molecule L1-like protein (NCHL1_HUMAN)	CHL1	3	39.6523	75.8278	Oxidation of M(M531, M738, M773, M878)		42	134.987	100	FALSE
P10451		P10451	Single Protein	Osteopontin (OSTP_HUMAN)	SPP1	4	56.6879	73.8854	Oxidation of M(M284)		45	35.4012	100	FALSE
P36955		P36955	Single Protein	Pigment epithelium-derived factor (PEDF_HUMAN)	SERPINF1	17	54.5455	78.9474	Oxidation of M(M188, M272)	Oxidation of M (M243-{M243 M244})	40	46.2833	100	FALSE
P02766		P02766	Single Protein	Transthyretin (TTHY_HUMAN)	TTR	18	86.3946	100	Oxidation of M(M33)		44	15.877	100	FALSE
Q96KN2		Q96KN2	Single Protein	Beta-Ala-His dipeptidase (CNDP1_HUMAN)	CNDP1	18	65.6805	82.643	Oxidation of M(M77, M78, M198, M250, M339, M444, M456, M503)	Oxidation of M (M411-{M407 M411})	44	56.6701	100	FALSE
Q9Y4C0		Q9Y4C0	Single Protein	Neurexin-3 (NRX3A_HUMAN)	NRXN3	14	22.3372	78.5758	Oxidation of M(M91, M801, M818, M1246)		31	180.484	100	FALSE
P10645		P10645	Single Protein	Chromogranin-A (CMGA_HUMAN)	CHGA	14	50.7659	85.3392	Oxidation of M(M50, M130, M158, M309, M372)		39	50.6577	100	FALSE
Q99435		Q99435	Single Protein	Protein kinase C-binding protein NELL2 (NELL2_HUMAN)	NELL2	12	38.4804	80.8824	Oxidation of M(M242, M675, M777)		33	91.2845	100	FALSE
O94985		O94985	Single Protein	Calsyntenin-1 (CSTN1_HUMAN)	CLSTN1	1	28.8481	58.9195	Oxidation of M(M392, M413, M646)		33	109.724	100	FALSE
P23142		P23142	Single Protein	Fibulin-1 (FBLN1_HUMAN)	FBLN1	22	52.6316	84.2105	Oxidation of M(M63, M396, M652, M655, M678)		34	77.1624	100	FALSE
P43652		P43652	Single Protein	Afamin (AFAM_HUMAN)	AFM	4	54.2571	93.99	Oxidation of M(M63, M70, M101, M285)		32	69.024	100	FALSE
P13591		P13591	Single Protein	Neural cell adhesion molecule 1 (NCAM1_HUMAN)	NCAM1	11	38.4615	69.8135	Oxidation of M(M567, M621, M670)		31	94.5152	100	FALSE
Q92673		Q92673	Single Protein	Sortilin-related receptor (SORL_HUMAN)	SORL1	11	10.2529	93.8121	Oxidation of M(M907)		19	248.267	100	FALSE
Q8WXD2		Q8WXD2	Single Protein	Secretogranin-3 (SCG3_HUMAN)	SCG3	15	60.6838	100	Oxidation of M(M233, M303, M334)		43	52.9729	100	FALSE
P02675		P02675	Single Protein	Fibrinogen beta chain (FIBB_HUMAN)	FGB	4	62.7291	92.668	Oxidation of M(M148, M220, M254, M272, M335, M344, M397, M403, M456)		43	55.8923	100	FALSE
P01861		P01861	Single Protein	Ig gamma-4 chain C region (IGHG4_HUMAN)	IGHG4	14	66.3609	74.9235	Oxidation of M(M238, M308)		31	35.9179	100	FALSE
P05155		P05155	Single Protein	Plasma protease C1 inhibitor (IC1_HUMAN)	SERPING1	11	43.6	74.8	Oxidation of M(M160, M167, M370, M409, M413)		35	55.1194	100	FALSE
P23471		P23471	Single Protein	Receptor-type tyrosine-protein phosphatase zeta (PTPRZ_HUMAN)	PTPRZ1	7	8.8121	61.1231	Oxidation of M(M119, M342, M1498)		20	254.429	100	FALSE
P19823		P19823	Single Protein	Inter-alpha-trypsin inhibitor heavy chain H2 (ITIH2_HUMAN)	ITIH2	10	37.4207	77.6956	Oxidation of M(M63, M64, M162, M453, M562, M615, M639)		37	106.397	100	FALSE
P19827		P19827	Single Protein	Inter-alpha-trypsin inhibitor heavy chain H1 (ITIH1_HUMAN)	ITIH1	3	35.7849	75.9605	Oxidation of M(M143, M173, M547, M614, M636)	Oxidation of M (M596-{M596 M609})	33	101.326	100	FALSE
Q9P2S2		Q9P2S2	Single Protein	Neurexin-2 (NRX2A_HUMAN)	NRXN2	11	17.6986	81.25	Oxidation of M(M144)		23	184.865	100	FALSE
P04275		P04275	Single Protein	von Willebrand factor (VWF_HUMAN)	VWF	12	10.5226	77.8173	Oxidation of M(M500, M2456, M2461)		19	309.058	100	FALSE
P02749		P02749	Single Protein	Beta-2-glycoprotein 1 (APOH_HUMAN)	APOH	17	66.087	100	Oxidation of M(M61, M290)		28	38.2727	100	FALSE
Q12805		Q12805	Single Protein	EGF-containing fibulin-like extracellular matrix protein 1 (FBLN3_HUMAN)	EFEMP1	2	55.3753	75.0507	Oxidation of M(M319, M349, M385, M448, M467)		34	54.6042	100	FALSE
O15240		O15240	Single Protein	Neurosecretory protein VGF (VGF_HUMAN)	VGF	7	46.1789	75.122	Oxidation of M(M235)		34	67.2176	100	FALSE
P06681		P06681	Single Protein	Complement C2 (CO2_HUMAN)	C2	6	40.6915	83.2447	Oxidation of M(M280, M306, M452, M631)		31	83.2143	100	FALSE
P02760		P02760	Single Protein	Protein AMBP (AMBP_HUMAN)	AMBP	9	52.5568	89.4886	Oxidation of M(M63, M81, M182, M241, M243)		31	38.974	100	FALSE
P00736		P00736	Single Protein	Complement C1r subcomponent (C1R_HUMAN)	C1R	12	42.8369	79.1489	Oxidation of M(M393, M472, M630, M637)		32	80.0668	100	FALSE
Q06481		Q06481	Single Protein	Amyloid-like protein 2 (APLP2_HUMAN)	APLP2	11	29.3578	76.1468	Oxidation of M(M94, M104, M357, M463, M530, M653, M664)		27	86.9002	100	FALSE
P21333		P21333	Single Protein	Filamin-A (FLNA_HUMAN)	FLNA	X	8.3113	80.6951			12	280.564	100	FALSE
O00468		O00468	Single Protein	Agrin (AGRIN_HUMAN)	AGRN	1	14.8041	74.6009			20	217.092	100	FALSE
P11047		P11047	Single Protein	Laminin subunit gamma-1 (LAMC1_HUMAN)	LAMC1	1	16.4699	74.9534	Oxidation of M(M1100)		17	177.489	100	FALSE
P08697		P08697	Single Protein	Alpha-2-antiplasmin (A2AP_HUMAN)	SERPINF2	17	47.0468	61.7108	Oxidation of M(M267, M268, M345)		35	54.5311	100	FALSE
Q16610		Q16610	Single Protein	Extracellular matrix protein 1 (ECM1_HUMAN)	ECM1	1	54.4444	93.1481			31	60.6353	100	FALSE
P13521		P13521	Single Protein	Secretogranin-2 (SCG2_HUMAN)	SCG2	2	42.7877	100	Oxidation of M(M55, M111, M492, M591)		26	70.897	100	FALSE
P04217		P04217	Single Protein	Alpha-1B-glycoprotein (A1BG_HUMAN)	A1BG	19	54.1414	56.1616	Oxidation of M(M123)		34	54.2195	100	FALSE
P13671		P13671	Single Protein	Complement component C6 (CO6_HUMAN)	C6	5	38.4368	85.1178			31	104.718	100	FALSE
Q96RW7		Q96RW7	Single Protein	Hemicentin-1 (HMCN1_HUMAN)	HMCN1	1	1.91659	79.2369			6	613.001	100	FALSE
Q02246		Q02246	Single Protein	Contactin-2 (CNTN2_HUMAN)	CNTN2	1	37.1154	82.5962	Oxidation of M(M392, M494, M588, M679)		32	113.322	100	FALSE
Q9UBP4		Q9UBP4	Single Protein	Dickkopf-related protein 3 (DKK3_HUMAN)	DKK3	11	57.7143	86	Oxidation of M(M58, M72, M157, M332)		31	38.3651	100	FALSE
P25311		P25311	Single Protein	Zinc-alpha-2-glycoprotein (ZA2G_HUMAN)	AZGP1	7	54.698	84.2282	Oxidation of M(M80, M98)		24	34.2371	100	FALSE
Q96GW7		Q96GW7	Single Protein	Brevican core protein (PGCB_HUMAN)	BCAN	1	30.8452	65.4226	Oxidation of M(M228, M411)		28	99.056	100	FALSE
P54289		P54289	Single Protein	Voltage-dependent calcium channel subunit alpha-2/delta-1 (CA2D1_HUMAN)	CACNA2D1	7	29.1931	75.7933	Oxidation of M(M40, M359, M402, M434, M793, M883, M1046)		29	124.49	100	FALSE
O94856		O94856	Single Protein	Neurofascin (NFASC_HUMAN)	NFASC	1	22.9399	77.5056	Oxidation of M(M247, M257, M527)		24	149.933	100	FALSE
Q9ULB1		Q9ULB1	Single Protein	Neurexin-1 (NRX1A_HUMAN)	NRXN1	2	25.3893	81.7197	Oxidation of M(M147, M831, M835)		32	161.78	100	FALSE
P08253		P08253	Single Protein	72 kDa type IV collagenase (MMP2_HUMAN)	MMP2	16	42.1212	78.7879	Oxidation of M(M97, M170, M282, M373)		28	73.8347	100	FALSE
O15031		O15031	Single Protein	Plexin-B2 (PLXB2_HUMAN)	PLXNB2	22	16.4309	86.6703	Oxidation of M(M619)		20	204.997	100	FALSE
P02763		P02763	Single Protein	Alpha-1-acid glycoprotein 1 (A1AG1_HUMAN)	ORM1	9	60.199	79.1045	Oxidation of M(M129)		30	23.4968	100	FALSE
P01876		P01876	Single Protein	Ig alpha-1 chain C region (IGHA1_HUMAN)	IGHA1	14	73.6544	67.7054	Oxidation of M(M314, M345)		27	37.6306	100	FALSE
P04004		P04004	Single Protein	Vitronectin (VTNC_HUMAN)	VTN	17	36.6109	80.3347	Oxidation of M(M350, M359, M422)		27	54.2712	100	FALSE
O43505		O43505	Single Protein	Beta-1,4-glucuronyltransferase 1 (B4GA1_HUMAN)	B4GAT1	11	59.0361	73.9759	Oxidation of M(M90, M149, M155, M243)		28	47.0889	100	FALSE
Q92876		Q92876	Single Protein	Kallikrein-6 (KLK6_HUMAN)	KLK6	19	68.4426	86.0656	Oxidation of M(M108, M180)		28	26.8384	100	FALSE
P00739		P00739	Single Protein	Haptoglobin-related protein (HPTR_HUMAN)	HPR	16	47.9885	90.2299	Oxidation of M(M205, M242, M285)		26	39.0047	100	FALSE
Q8N2S1		Q8N2S1	Single Protein	Latent-transforming growth factor beta-binding protein 4 (LTBP4_HUMAN)	LTBP4	19	21.0591	70.936	Oxidation of M(M1570)		22	173.32	100	FALSE
Q92859		Q92859	Single Protein	Neogenin (NEO1_HUMAN)	NEO1	15	24.3669	72.4846	Oxidation of M(M283)		29	159.917	100	FALSE
P10586		P10586	Single Protein	Receptor-type tyrosine-protein phosphatase F (PTPRF_HUMAN)	PTPRF	1	17.8815	86.2087			22	212.744	100	FALSE
P23468		P23468	Single Protein	Receptor-type tyrosine-protein phosphatase delta (PTPRD_HUMAN)	PTPRD	9	10.1464	82.5837	Oxidation of M(M130, M1059)		14	214.625	100	FALSE
O15394		O15394	Single Protein	Neural cell adhesion molecule 2 (NCAM2_HUMAN)	NCAM2	21	36.6786	95.8184	Oxidation of M(M228, M458)		29	92.9882	100	FALSE
P0CG39		P0CG39	Single Protein	POTE ankyrin domain family member J (POTEJ_HUMAN)	POTEJ	2	7.12909	92.6782			5	117.315	100	FALSE
P19021		P19021	Single Protein	Peptidyl-glycine alpha-amidating monooxygenase (AMD_HUMAN)	PAM	5	18.8078	75.7451			14	108.263	100	FALSE
P98095		P98095	Single Protein	Fibulin-2 (FBLN2_HUMAN)	FBLN2	3	21.7061	65.2027			20	126.489	100	FALSE
Q86UX2		Q86UX2	Single Protein	Inter-alpha-trypsin inhibitor heavy chain H5 (ITIH5_HUMAN)	ITIH5	10	29.087	84.9257	Oxidation of M(M621)		23	104.512	100	FALSE
P07339		P07339	Single Protein	Cathepsin D (CATD_HUMAN)	CTSD	11	47.3301	80.8252	Oxidation of M(M36, M201, M219, M246, M301, M326)		26	44.5236	100	FALSE
P05156		P05156	Single Protein	Complement factor I (CFAI_HUMAN)	CFI	4	44.7684	85.0772	Oxidation of M(M204, M223, M435, M508)		27	65.7066	100	FALSE
P07358		P07358	Single Protein	Complement component C8 beta chain (CO8B_HUMAN)	C8B	1	46.0237	88.3249	Oxidation of M(M312, M360)		27	67.0035	100	FALSE
O75882		O75882	Single Protein	Attractin (ATRN_HUMAN)	ATRN	20	11.8964	72.6382	Oxidation of M(M543, M591)		15	158.432	100	FALSE
P12109		P12109	Single Protein	Collagen alpha-1(VI) chain (CO6A1_HUMAN)	COL6A1	21	27.4319	86.5759	Oxidation of M(M670)		19	108.462	100	FALSE
O75326		O75326	Single Protein	Semaphorin-7A (SEM7A_HUMAN)	SEMA7A	15	38.1381	82.4324	Oxidation of M(M219, M416, M468, M568, M636)		24	74.7762	100	FALSE
P13611		P13611	Single Protein	Versican core protein (CSPG2_HUMAN)	VCAN	5	4.56419	59.8057	Oxidation of M(M724)		10	372.59	100	FALSE
Q5JRA6		Q5JRA6	Single Protein	Melanoma inhibitory activity protein 3 (MIA3_HUMAN)	MIA3	1	3.828	87.1526	Oxidation of M(M539)		5	213.57	100	FALSE
P07357		P07357	Single Protein	Complement component C8 alpha chain (CO8A_HUMAN)	C8A	1	38.8699	87.6712	Oxidation of M(M347, M414, M461, M492)	Oxidation of M (M319-{M309 M314 M319 M329})	21	65.121	100	FALSE
P13796		P13796	Single Protein	Plastin-2 (PLSL_HUMAN)	LCP1	13	34.6093	94.7368	Oxidation of M(M58, M146, M166, M404)		17	70.2439	100	FALSE
Q9NZR2		Q9NZR2	Single Protein	Low-density lipoprotein receptor-related protein 1B (LRP1B_HUMAN)	LRP1B	2	1.21766	84.0618			4	515.159	100	FALSE
Q9C0A0		Q9C0A0	Single Protein	Contactin-associated protein-like 4 (CNTP4_HUMAN)	CNTNAP4	16	14.2202	74.5413	Oxidation of M(M940)		16	145.182	100	FALSE
Q13332		Q13332	Single Protein	Receptor-type tyrosine-protein phosphatase S (PTPRS_HUMAN)	PTPRS	19	13.501	80.2875			15	216.905	100	FALSE
Q99715		Q99715	Single Protein	Collagen alpha-1(XII) chain (COCA1_HUMAN)	COL12A1	6	4.60333	80.0522			11	332.941	100	FALSE
O15230		O15230	Single Protein	Laminin subunit alpha-5 (LAMA5_HUMAN)	LAMA5	20	1.97564	75.1827			5	399.479	100	FALSE
P05090		P05090	Single Protein	Apolipoprotein D (APOD_HUMAN)	APOD	3	60.8466	77.2487	Oxidation of M(M69, M177)		23	21.2618	100	FALSE
P60709		P60709	Single Protein	Actin, cytoplasmic 1 (ACTB_HUMAN)	ACTB	7	64.8	100	Oxidation of M(M16, M44, M47, M153, M190, M227, M305, M313, M325)		25	41.7097	100	FALSE
Q9HAR2		Q9HAR2	Single Protein	Latrophilin-3 (LPHN3_HUMAN)	LPHN3		12.7851	77.8162			12	161.71	100	FALSE
Q96PD5		Q96PD5	Single Protein	N-acetylmuramoyl-L-alanine amidase (PGRP2_HUMAN)	PGLYRP2	19	58.1597	93.0556	Oxidation of M(M55, M145)		23	62.1779	100	FALSE
Q15113		Q15113	Single Protein	Procollagen C-endopeptidase enhancer 1 (PCOC1_HUMAN)	PCOLCE	7	52.3385	73.7194			19	47.942	100	FALSE
P00748		P00748	Single Protein	Coagulation factor XII (FA12_HUMAN)	F12	5	36.9106	73.9837			20	67.7479	100	FALSE
P02452		P02452	Single Protein	Collagen alpha-1(I) chain (CO1A1_HUMAN)	COL1A1	17	8.81148	82.1038	Oxidation of M(M1293, M1377)		12	138.857	100	FALSE
Q15582		Q15582	Single Protein	Transforming growth factor-beta-induced protein ig-h3 (BGH3_HUMAN)	TGFBI	5	41.142	83.4553	Oxidation of M(M268, M494)	Oxidation of M (M502-{M502 M506})	22	74.634	100	FALSE
P55268		P55268	Single Protein	Laminin subunit beta-2 (LAMB2_HUMAN)	LAMB2	3	11.7353	77.3081	Oxidation of M(M619)		13	195.854	100	FALSE
P02652		P02652	Single Protein	Apolipoprotein A-II (APOA2_HUMAN)	APOA2	1	72	100	Oxidation of M(M49)		20	11.1679	100	FALSE
P08571		P08571	Single Protein	Monocyte differentiation antigen CD14 (CD14_HUMAN)	CD14	5	48.2667	69.8667	Oxidation of M(M132, M213, M234)		19	40.0507	100	FALSE
P07225		P07225	Single Protein	Vitamin K-dependent protein S (PROS_HUMAN)	PROS1	3	39.9408	79.4379	Oxidation of M(M132, M385)		22	75.0739	100	FALSE
Q02818		Q02818	Single Protein	Nucleobindin-1 (NUCB1_HUMAN)	NUCB1	19	48.59	100	Oxidation of M(M338, M396)		24	53.8463	100	FALSE
Q86VB7		Q86VB7	Single Protein	Scavenger receptor cysteine-rich type 1 protein M130 (C163A_HUMAN)	CD163	12	22.4913	76.4706			16	125.369	100	FALSE
P78324		P78324	Single Protein	Tyrosine-protein phosphatase non-receptor type substrate 1 (SHPS1_HUMAN)	SIRPA	20	45.6349	85.5159	Oxidation of M(M102)		20	54.9328	100	FALSE
P03952		P03952	Single Protein	Plasma kallikrein (KLKB1_HUMAN)	KLKB1	4	36.5204	94.0439	Oxidation of M(M39, M49, M71)		23	71.3228	100	FALSE
O14594		O14594	Single Protein	Neurocan core protein (NCAN_HUMAN)	NCAN	19	16.3512	52.4603	Oxidation of M(M1187)		18	143.003	100	FALSE
P08123		P08123	Single Protein	Collagen alpha-2(I) chain (CO1A2_HUMAN)	COL1A2	7	14.2753	90.0439	Oxidation of M(M1188, M1250, M1257, M1279)	Oxidation of M (M93-{M93 M96})	15	129.235	100	FALSE
P49641		P49641	Single Protein	Alpha-mannosidase 2x (MA2A2_HUMAN)	MAN2A2	15	26.087	76.1739			21	130.457	100	FALSE
P01877		P01877	Single Protein	Ig alpha-2 chain C region (IGHA2_HUMAN)	IGHA2	14	47.0588	67.3529	Oxidation of M(M301)		21	36.503	100	FALSE
P05546		P05546	Single Protein	Heparin cofactor 2 (HEP2_HUMAN)	SERPIND1	22	39.0782	86.1723	Oxidation of M(M424, M461, M490)	Oxidation of M (M288-{M287 M288})	23	57.0342	100	FALSE
P16870		P16870	Single Protein	Carboxypeptidase E (CBPE_HUMAN)	CPE	4	49.7899	76.6807	Oxidation of M(M154, M292)		20	53.1171	100	FALSE
Q96KG7		Q96KG7	Single Protein	Multiple epidermal growth factor-like domains protein 10 (MEG10_HUMAN)	MEGF10	5	20.7018	62.1053	Oxidation of M(M104)		17	122.121	100	FALSE
Q13740		Q13740	Single Protein	CD166 antigen (CD166_HUMAN)	ALCAM	3	46.6552	87.8216	Oxidation of M(M52, M321)	Oxidation of M (M201-{M192 M201})	25	65.0611	100	FALSE
Q14766		Q14766	Single Protein	Latent-transforming growth factor beta-binding protein 1 (LTBP1_HUMAN)	LTBP1	2	8.01859	68.0418	Oxidation of M(M1658)		10	186.673	100	FALSE
P07942		P07942	Single Protein	Laminin subunit beta-1 (LAMB1_HUMAN)	LAMB1	7	10.5263	71.6125			14	197.909	100	FALSE
P22897		P22897	Single Protein	Macrophage mannose receptor 1 (MRC1_HUMAN)	MRC1	10	12.294	80.7692			10	165.905	100	FALSE
P07602		P07602	Single Protein	Prosaposin (SAP_HUMAN)	PSAP	10	27.6718	92.1756	Oxidation of M(M125, M237)		18	58.0738	100	FALSE
Q14767		Q14767	Single Protein	Latent-transforming growth factor beta-binding protein 2 (LTBP2_HUMAN)	LTBP2	14	12.905	52.3339	Oxidation of M(M669)		20	194.923	100	FALSE
Q9Y6N7		Q9Y6N7	Single Protein	Roundabout homolog 1 (ROBO1_HUMAN)	ROBO1	3	11.387	68.9279	Oxidation of M(M245)		13	180.818	100	FALSE
Q92520		Q92520	Single Protein	Protein FAM3C (FAM3C_HUMAN)	FAM3C	7	68.2819	100	Oxidation of M(M31, M93, M124, M147, M218)		23	24.6646	100	FALSE
P55058		P55058	Single Protein	Phospholipid transfer protein (PLTP_HUMAN)	PLTP	20	32.4544	79.1075	Oxidation of M(M176, M220, M232, M301)	Oxidation of M (M417-{M417 M423 M425})	20	54.7045	100	FALSE
Q9NQ79		Q9NQ79	Single Protein	Cartilage acidic protein 1 (CRAC1_HUMAN)	CRTAC1	10	37.0651	71.7095	Oxidation of M(M487)		21	71.3758	100	FALSE
P14618		P14618	Single Protein	Pyruvate kinase PKM (KPYM_HUMAN)	PKM	15	43.8795	93.9736	Oxidation of M(M149, M291)		21	57.9	100	FALSE
P02461		P02461	Single Protein	Collagen alpha-1(III) chain (CO3A1_HUMAN)	COL3A1	2	8.32196	75.8527	Oxidation of M(M1225, M1296, M1379, M1393)		11	138.479	100	FALSE
P48058		P48058	Single Protein	Glutamate receptor 4 (GRIA4_HUMAN)	GRIA4	11	19.6231	79.3792	Oxidation of M(M345)		15	100.807	100	FALSE
Q14112		Q14112	Single Protein	Nidogen-2 (NID2_HUMAN)	NID2	14	20	68.6545			19	151.158	100	FALSE
Q92932		Q92932	Single Protein	Receptor-type tyrosine-protein phosphatase N2 (PTPR2_HUMAN)	PTPRN2	7	9.75369	86.3054	Oxidation of M(M477)		9	111.202	100	FALSE
P11717		P11717	Single Protein	Cation-independent mannose-6-phosphate receptor (MPRI_HUMAN)	IGF2R	6	6.38298	83.5006			11	274.199	100	FALSE
P19652		P19652	Single Protein	Alpha-1-acid glycoprotein 2 (A1AG2_HUMAN)	ORM2	9	46.7662	81.0945	Oxidation of M(M129, M174)		20	23.5876	100	FALSE
P04196		P04196	Single Protein	Histidine-rich glycoprotein (HRG_HUMAN)	HRG	3	31.0476	69.1429	Oxidation of M(M517)		23	59.5409	100	FALSE
P18065		P18065	Single Protein	Insulin-like growth factor-binding protein 2 (IBP2_HUMAN)	IGFBP2	2	51.0769	77.2308	Oxidation of M(M73, M126)		19	34.7912	100	FALSE
P29622		P29622	Single Protein	Kallistatin (KAIN_HUMAN)	SERPINA4	14	45.1991	88.2904	Oxidation of M(M268)		17	48.5112	100	FALSE
O95502		O95502	Single Protein	Neuronal pentraxin receptor (NPTXR_HUMAN)	NPTXR	22	45	61	Oxidation of M(M235)		20	52.8132	100	FALSE
P35442		P35442	Single Protein	Thrombospondin-2 (TSP2_HUMAN)	THBS2	6	12.2867	71.843			10	129.908	100	FALSE
Q8WZA1		Q8WZA1	Single Protein	Protein O-linked-mannose beta-1,2-N-acetylglucosaminyltransferase 1 (PMGT1_HUMAN)	POMGNT1	1	31.3636	86.5152	Oxidation of M(M581)		15	75.2043	100	FALSE
P14543		P14543	Single Protein	Nidogen-1 (NID1_HUMAN)	NID1	1	22.5341	60.4651	Oxidation of M(M1095)		19	136.291	100	FALSE
Q09666		Q09666	Single Protein	Neuroblast differentiation-associated protein AHNAK (AHNK_HUMAN)	AHNAK	11	1.52801	98.0815			1	628.699	100	FALSE
P02765		P02765	Single Protein	Alpha-2-HS-glycoprotein (FETUA_HUMAN)	AHSG	3	31.3351	71.1172	Oxidation of M(M321)		22	39.2997	100	FALSE
P02679		P02679	Single Protein	Fibrinogen gamma chain (FIBG_HUMAN)	FGG	4	42.3841	100	Oxidation of M(M104, M290)		19	51.4789	100	FALSE
P07998		P07998	Single Protein	Ribonuclease pancreatic (RNAS1_HUMAN)	RNASE1	14	51.9231	100	Oxidation of M(M41, M57, M58, M107)		16	17.6327	100	FALSE
P43121		P43121	Single Protein	Cell surface glycoprotein MUC18 (MUC18_HUMAN)	MCAM	11	36.3777	89.0093	Oxidation of M(M261)		19	71.5626	100	FALSE
P09486		P09486	Single Protein	SPARC (SPRC_HUMAN)	SPARC	5	50.8251	67.6568	Oxidation of M(M92)		17	34.6097	100	FALSE
Q08380		Q08380	Single Protein	Galectin-3-binding protein (LG3BP_HUMAN)	LGALS3BP	17	32.1368	75.7265	Oxidation of M(M87)		17	65.2893	100	FALSE
Q8TEU8		Q8TEU8	Single Protein	WAP, Kazal, immunoglobulin, Kunitz and NTR domain-containing protein 2 (WFKN2_HUMAN)	WFIKKN2	17	35.2431	66.3194	Oxidation of M(M115, M159)		14	63.8985	100	FALSE
P43251		P43251	Single Protein	Biotinidase (BTD_HUMAN)	BTD	3	24.8619	71.4549	Oxidation of M(M86, M98, M132, M167)		16	61.0933	100	FALSE
P26927		P26927	Single Protein	Hepatocyte growth factor-like protein (HGFL_HUMAN)	MST1	3	27.8481	89.4515	Oxidation of M(M350, M560)		15	80.2675	100	FALSE
Q24JP5		Q24JP5	Single Protein	Transmembrane protein 132A (T132A_HUMAN)	TMEM132A	11	15.738	65.0049			11	110.041	100	FALSE
Q9NQ38		Q9NQ38	Single Protein	Serine protease inhibitor Kazal-type 5 (ISK5_HUMAN)	SPINK5	5	2.06767	100			1	120.637	100	FALSE
Q9UM47		Q9UM47	Single Protein	Neurogenic locus notch homolog protein 3 (NOTC3_HUMAN)	NOTCH3	19	5.08402	62.1715			8	243.468	100	FALSE
P01834		P01834	Single Protein	Ig kappa chain C region (IGKC_HUMAN)	IGKC	2	85.8491	100			19	11.6017	100	FALSE
P24592		P24592	Single Protein	Insulin-like growth factor-binding protein 6 (IBP6_HUMAN)	IGFBP6	12	63.75	84.5833	Oxidation of M(M160)		18	25.3062	100	FALSE
P05452		P05452	Single Protein	Tetranectin (TETN_HUMAN)	CLEC3B	3	70.297	100	Oxidation of M(M138, M147)		20	22.5223	100	FALSE
Q16270		Q16270	Single Protein	Insulin-like growth factor-binding protein 7 (IBP7_HUMAN)	IGFBP7	4	53.1915	83.3333	Oxidation of M(M62, M85)		16	29.1114	100	FALSE
P05543		P05543	Single Protein	Thyroxine-binding globulin (THBG_HUMAN)	SERPINA7	X	43.1325	77.5904	Oxidation of M(M179, M277, M284, M323)		18	46.2946	100	FALSE
P09972		P09972	Single Protein	Fructose-bisphosphate aldolase C (ALDOC_HUMAN)	ALDOC	17	59.3407	100	Oxidation of M(M40, M251)		18	39.4312	100	FALSE
Q15818		Q15818	Single Protein	Neuronal pentraxin-1 (NPTX1_HUMAN)	NPTX1	17	30.5556	76.6204	Oxidation of M(M41)		14	47.0928	100	FALSE
Q53EL9		Q53EL9	Single Protein	Seizure protein 6 homolog (SEZ6_HUMAN)	SEZ6	17	14.8893	72.0322	Oxidation of M(M148)		11	107.357	100	FALSE
Q6MZW2		Q6MZW2	Single Protein	Follistatin-related protein 4 (FSTL4_HUMAN)	FSTL4	5	23.3967	95.962			12	93.0369	100	FALSE
Q14393		Q14393	Single Protein	Growth arrest-specific protein 6 (GAS6_HUMAN)	GAS6	13	23.8558	89.5978	Oxidation of M(M511)		11	79.6252	100	FALSE
Q16706		Q16706	Single Protein	Alpha-mannosidase 2 (MA2A1_HUMAN)	MAN2A1	5	17.8322	77.4476			13	131.057	100	FALSE
Q9UHG2		Q9UHG2	Single Protein	ProSAAS (PCSK1_HUMAN)	PCSK1N	X	38.8462	80			13	27.3558	100	FALSE
P08185		P08185	Single Protein	Corticosteroid-binding globulin (CBG_HUMAN)	SERPINA6	14	40.2469	80.9877	Oxidation of M(M158, M273)		15	45.1119	100	FALSE
Q9NY15		Q9NY15	Single Protein	Stabilin-1 (STAB1_HUMAN)	STAB1	3	1.36187	72.3346			3	275.3	100	FALSE
P18206		P18206	Single Protein	Vinculin (VINC_HUMAN)	VCL	10	10.1411	94.3563			8	123.722	100	FALSE
Q9UHC6		Q9UHC6	Single Protein	Contactin-associated protein-like 2 (CNTP2_HUMAN)	CNTNAP2	7	15.7776	81.7431			12	148.073	100	FALSE
Q9HCB6		Q9HCB6	Single Protein	Spondin-1 (SPON1_HUMAN)	SPON1	11	24.2875	85.7497			15	90.9136	100	FALSE
P14625		P14625	Single Protein	Endoplasmin (ENPL_HUMAN)	HSP90B1	12	16.4384	91.1582			10	92.4113	100	FALSE
P0CG05		P0CG05	Single Protein	Ig lambda-2 chain C regions (LAC2_HUMAN)	IGLC2	22	93.3962	100			18	11.2865	100	FALSE
P51884		P51884	Single Protein	Lumican (LUM_HUMAN)	LUM	12	47.0414	83.1361	Oxidation of M(M51, M325)		17	38.4048	100	FALSE
P19022		P19022	Single Protein	Cadherin-2 (CADH2_HUMAN)	CDH2	18	14.3488	56.9536	Oxidation of M(M86)		14	99.7473	100	FALSE
Q14118		Q14118	Single Protein	Dystroglycan (DAG1_HUMAN)	DAG1	3	14.6369	77.6536	Oxidation of M(M225, M238, M242, M286)		12	97.3807	100	FALSE
P05154		P05154	Single Protein	Plasma serine protease inhibitor (IPSP_HUMAN)	SERPINA5	14	33.7438	83.2512	Oxidation of M(M89, M275)		14	45.6457	100	FALSE
P54764		P54764	Single Protein	Ephrin type-A receptor 4 (EPHA4_HUMAN)	EPHA4	2	20.8925	85.3955	Oxidation of M(M76, M115, M245)		15	109.79	100	FALSE
O95428		O95428	Single Protein	Papilin (PPN_HUMAN)	PAPLN	14	18.9358	78.3255	Oxidation of M(M999)		14	137.612	100	FALSE
Q92954		Q92954	Single Protein	Proteoglycan 4 (PRG4_HUMAN)	PRG4	1	10.8262	90.2422			11	150.984	100	FALSE
Q9Y4L1		Q9Y4L1	Single Protein	Hypoxia up-regulated protein 1 (HYOU1_HUMAN)	HYOU1	11	7.10711	96.6967			6	111.266	100	FALSE
P19320		P19320	Single Protein	Vascular cell adhesion protein 1 (VCAM1_HUMAN)	VCAM1	1	24.4926	91.475	Oxidation of M(M468, M571)		15	81.2243	100	FALSE
P04156		P04156	Single Protein	Major prion protein (PRIO_HUMAN)	PRNP	20	33.9921	62.0553	Oxidation of M(M213)		10	27.6432	100	FALSE
P04075		P04075	Single Protein	Fructose-bisphosphate aldolase A (ALDOA_HUMAN)	ALDOA	16	58.7912	100	Oxidation of M(M251)		16	39.3953	100	FALSE
Q8N126		Q8N126	Single Protein	Cell adhesion molecule 3 (CADM3_HUMAN)	CADM3	1	37.4372	66.5829	Oxidation of M(M236)		13	43.2727	100	FALSE
P35443		P35443	Single Protein	Thrombospondin-4 (TSP4_HUMAN)	THBS4	5	17.5858	78.2518			10	105.802	100	FALSE
O94769		O94769	Single Protein	Extracellular matrix protein 2 (ECM2_HUMAN)	ECM2	9	23.319	77.9685	Oxidation of M(M202, M400, M630)		13	79.7392	100	FALSE
Q9NT99		Q9NT99	Single Protein	Leucine-rich repeat-containing protein 4B (LRC4B_HUMAN)	LRRC4B	19	25.1052	63.5344	Oxidation of M(M290)		16	76.3857	100	FALSE
P49747		P49747	Single Protein	Cartilage oligomeric matrix protein (COMP_HUMAN)	COMP	19	24.0423	74.6367			10	82.8076	100	FALSE
Q8IUX7		Q8IUX7	Single Protein	Adipocyte enhancer-binding protein 1 (AEBP1_HUMAN)	AEBP1	7	11.7444	74.0069	Oxidation of M(M775, M843)		11	130.847	100	FALSE
O95967		O95967	Single Protein	EGF-containing fibulin-like extracellular matrix protein 2 (FBLN4_HUMAN)	EFEMP2	11	41.7607	71.5576	Oxidation of M(M69, M209)		13	49.3723	100	FALSE
Q8NBJ4		Q8NBJ4	Single Protein	Golgi membrane protein 1 (GOLM1_HUMAN)	GOLM1	9	27.4314	92.02			13	45.3058	100	FALSE
Q9NRN5		Q9NRN5	Single Protein	Olfactomedin-like protein 3 (OLFL3_HUMAN)	OLFML3	1	24.8768	82.0197	Oxidation of M(M131, M193)		11	45.9813	100	FALSE
Q6UVK1		Q6UVK1	Single Protein	Chondroitin sulfate proteoglycan 4 (CSPG4_HUMAN)	CSPG4	15	9.81912	60.2929			13	250.382	100	FALSE
P62736	P63267, P68032, P68133	P62736, P63267, P68032, P68133	Related Proteins	Actin, aortic smooth muscle (ACTA_HUMAN)	ACTA2	10	30.504	100	Oxidation of M(M46, M49, M84, M192, M315, M327)		15	41.9818	100	FALSE
P01768		P01768	Single Protein	Ig heavy chain V-III region CAM (HV307_HUMAN)			34.4262	100	Oxidation of M(M83)		11	13.6592	100	FALSE
Q9Y646		Q9Y646	Single Protein	Carboxypeptidase Q (CBPQ_HUMAN)	CPQ	8	32.4153	75.2119	Oxidation of M(M122)	Oxidation of M (M241-{M241 M242})	11	51.8545	100	FALSE
Q06033		Q06033	Single Protein	Inter-alpha-trypsin inhibitor heavy chain H3 (ITIH3_HUMAN)	ITIH3	3	28.0899	84.2697	Oxidation of M(M314, M512, M536)		15	99.7865	100	FALSE
P39060		P39060	Single Protein	Collagen alpha-1(XVIII) chain (COIA1_HUMAN)	COL18A1	21	8.09578	58.6659	Oxidation of M(M1594)		10	178.077	100	FALSE
P43146		P43146	Single Protein	Netrin receptor DCC (DCC_HUMAN)	DCC	18	10.6427	70.9744			9	158.357	100	FALSE
Q9UMF0		Q9UMF0	Single Protein	Intercellular adhesion molecule 5 (ICAM5_HUMAN)	ICAM5	19	17.6407	63.6364			10	97.0557	100	FALSE
Q9BQT9		Q9BQT9	Single Protein	Calsyntenin-3 (CSTN3_HUMAN)	CLSTN3	12	13.0753	66.318			9	106.031	100	FALSE
Q9NY47		Q9NY47	Single Protein	Voltage-dependent calcium channel subunit alpha-2/delta-2 (CA2D2_HUMAN)	CACNA2D2	3	8	75.2174			7	129.735	100	FALSE
P07996		P07996	Single Protein	Thrombospondin-1 (TSP1_HUMAN)	THBS1	15	8.03419	84.8718	Oxidation of M(M174)		6	129.3	100	FALSE
P48740		P48740	Single Protein	Mannan-binding lectin serine protease 1 (MASP1_HUMAN)	MASP1	3	19.1702	73.8197			9	79.1952	100	FALSE
Q6YHK3		Q6YHK3	Single Protein	CD109 antigen (CD109_HUMAN)	CD109	6	13.9792	75.7093			13	161.587	100	FALSE
P0CG04	B9A064	B9A064, P0CG04	Related Proteins	Ig lambda-1 chain C regions (LAC1_HUMAN)	IGLC1	22	86.7925	100			15	11.3406	100	FALSE
P02753		P02753	Single Protein	Retinol-binding protein 4 (RET4_HUMAN)	RBP4	10	72.1393	100	Oxidation of M(M45, M71, M91)		14	22.9953	100	FALSE
O94919		O94919	Single Protein	Endonuclease domain-containing 1 protein (ENDD1_HUMAN)	ENDOD1	11	29.4	80.4	Oxidation of M(M250)		14	54.9813	100	FALSE
P01871		P01871	Single Protein	Ig mu chain C region (IGHM_HUMAN)	IGHM	14	24.5575	76.5487	Oxidation of M(M79)		11	49.2755	100	FALSE
P35858		P35858	Single Protein	Insulin-like growth factor-binding protein complex acid labile subunit (ALS_HUMAN)	IGFALS	16	32.562	66.281			14	65.9938	100	FALSE
Q9UBX5		Q9UBX5	Single Protein	Fibulin-5 (FBLN5_HUMAN)	FBLN5	14	18.75	66.7411	Oxidation of M(M57, M58, M368)		10	50.1467	100	FALSE
P11021		P11021	Single Protein	78 kDa glucose-regulated protein (GRP78_HUMAN)	HSPA5	9	29.6636	85.9327			16	72.2884	100	FALSE
Q86SF2		Q86SF2	Single Protein	N-acetylgalactosaminyltransferase 7 (GALT7_HUMAN)	GALNT7	4	6.69711	95.2816			3	75.341	100	FALSE
P06865		P06865	Single Protein	Beta-hexosaminidase subunit alpha (HEXA_HUMAN)	HEXA	15	27.2212	70.8885	Oxidation of M(M339)		12	60.6643	100	FALSE
O60462		O60462	Single Protein	Neuropilin-2 (NRP2_HUMAN)	NRP2	2	16.7562	84.3179			9	104.792	100	FALSE
Q92563		Q92563	Single Protein	Testican-2 (TICN2_HUMAN)	SPOCK2	10	24.0566	91.7453	Oxidation of M(M39)		10	46.7489	100	FALSE
O00391		O00391	Single Protein	Sulfhydryl oxidase 1 (QSOX1_HUMAN)	QSOX1	1	15.261	94.6452			8	82.5255	100	FALSE
Q99574		Q99574	Single Protein	Neuroserpin (NEUS_HUMAN)	SERPINI1	3	31.7073	70.4878	Oxidation of M(M76, M395, M400)		13	46.3971	100	FALSE
Q02809		Q02809	Single Protein	Procollagen-lysine,2-oxoglutarate 5-dioxygenase 1 (PLOD1_HUMAN)	PLOD1	1	23.5213	94.6355			11	83.4974	100	FALSE
Q05707		Q05707	Single Protein	Collagen alpha-1(XIV) chain (COEA1_HUMAN)	COL14A1	8	6.40312	72.4944			9	193.394	100	FALSE
P61769		P61769	Single Protein	Beta-2-microglobulin (B2MG_HUMAN)	B2M	15	52.9412	100			11	13.7059	100	FALSE
P20774		P20774	Single Protein	Mimecan (MIME_HUMAN)	OGN	9	47.9866	88.9262			16	33.9009	100	FALSE
P23470		P23470	Single Protein	Receptor-type tyrosine-protein phosphatase gamma (PTPRG_HUMAN)	PTPRG	3	8.58131	86.9896			7	161.901	100	FALSE
P27797		P27797	Single Protein	Calreticulin (CALR_HUMAN)	CALR	19	34.2926	83.9329			10	48.1118	100	FALSE
Q14982		Q14982	Single Protein	Opioid-binding protein/cell adhesion molecule (OPCM_HUMAN)	OPCML	11	28.4058	76.8116	Oxidation of M(M251)		12	37.9833	100	FALSE
Q9H3G5		Q9H3G5	Single Protein	Probable serine carboxypeptidase CPVL (CPVL_HUMAN)	CPVL	7	26.0504	73.1092	Oxidation of M(M71)		12	54.1291	100	FALSE
O00584		O00584	Single Protein	Ribonuclease T2 (RNT2_HUMAN)	RNASET2	6	48.8281	100	Oxidation of M(M39)		11	29.4618	100	FALSE
P04264		P04264	Single Protein	Keratin, type II cytoskeletal 1 (K2C1_HUMAN)	KRT1	12	13.8199	69.2547			9	65.999	100	FALSE
P40189		P40189	Single Protein	Interleukin-6 receptor subunit beta (IL6RB_HUMAN)	IL6ST	5	20.5882	73.6383	Oxidation of M(M428)		12	103.471	100	FALSE
Q9UBX1		Q9UBX1	Single Protein	Cathepsin F (CATF_HUMAN)	CTSF	11	26.8595	91.5289	Oxidation of M(M334)		9	53.3318	100	FALSE
P17174		P17174	Single Protein	Aspartate aminotransferase, cytoplasmic (AATC_HUMAN)	GOT1	10	53.0266	90.3148			14	46.2185	100	FALSE
Q9UBG0		Q9UBG0	Single Protein	C-type mannose receptor 2 (MRC2_HUMAN)	MRC2	17	7.50507	67.6809			7	166.568	100	FALSE
Q8NFY4		Q8NFY4	Single Protein	Semaphorin-6D (SEM6D_HUMAN)	SEMA6D	15	12.0224	83.2246			8	119.796	100	FALSE
P08572		P08572	Single Protein	Collagen alpha-2(IV) chain (CO4A2_HUMAN)	COL4A2	13	2.16121	81.1916			3	167.449	100	FALSE
Q15375		Q15375	Single Protein	Ephrin type-A receptor 7 (EPHA7_HUMAN)	EPHA7	6	9.11824	79.3587			8	112.024	100	FALSE
Q9H2X0		Q9H2X0	Single Protein	Chordin (CHRD_HUMAN)	CHRD	3	12.1466	72.6702			8	101.966	100	FALSE
Q9HCK4		Q9HCK4	Single Protein	Roundabout homolog 2 (ROBO2_HUMAN)	ROBO2	3	2.97533	68.7228			3	151.106	100	FALSE
P05408		P05408	Single Protein	Neuroendocrine protein 7B2 (7B2_HUMAN)	SCG5	15	49.5283	77.3585	Oxidation of M(M48)		12	23.7147	100	FALSE
Q03591		Q03591	Single Protein	Complement factor H-related protein 1 (FHR1_HUMAN)	CFHR1	1	38.7879	77.5758	Oxidation of M(M273)		12	37.626	100	FALSE
Q9P0K1		Q9P0K1	Single Protein	Disintegrin and metalloproteinase domain-containing protein 22 (ADA22_HUMAN)	ADAM22	7	18.4327	81.8985	Oxidation of M(M34)		12	100.368	100	FALSE
P00742		P00742	Single Protein	Coagulation factor X (FA10_HUMAN)	F10	13	16.1885	82.582		Oxidation of M (M354-{M336 M354})	6	54.6965	100	FALSE
P23284		P23284	Single Protein	Peptidyl-prolyl cis-trans isomerase B (PPIB_HUMAN)	PPIB	15	38.4259	100			10	23.7275	100	FALSE
Q92752		Q92752	Single Protein	Tenascin-R (TENR_HUMAN)	TNR	1	7.29013	65.0957			6	149.467	100	FALSE
Q12907		Q12907	Single Protein	Vesicular integral-membrane protein VIP36 (LMAN2_HUMAN)	LMAN2	5	42.1348	79.4944	Oxidation of M(M227, M271, M277)		13	40.2031	100	FALSE
P00558		P00558	Single Protein	Phosphoglycerate kinase 1 (PGK1_HUMAN)	PGK1	X	24.7002	100			6	44.5861	100	FALSE
P50895		P50895	Single Protein	Basal cell adhesion molecule (BCAM_HUMAN)	BCAM	19	12.7389	77.2293			7	67.3626	100	FALSE
P32004		P32004	Single Protein	Neural cell adhesion molecule L1 (L1CAM_HUMAN)	L1CAM	X	12.0127	71.8377			9	139.915	100	FALSE
Q14517		Q14517	Single Protein	Protocadherin Fat 1 (FAT1_HUMAN)	FAT1	4	0.915432	67.3278			3	505.958	100	FALSE
Q9P2E7		Q9P2E7	Single Protein	Protocadherin-10 (PCD10_HUMAN)	PCDH10	4	10.2885	59.2308			8	112.866	100	FALSE
Q04721		Q04721	Single Protein	Neurogenic locus notch homolog protein 2 (NOTC2_HUMAN)	NOTCH2	1	1.53784	53.2173	Oxidation of M(M421)		2	265.226	100	FALSE
O60245		O60245	Single Protein	Protocadherin-7 (PCDH7_HUMAN)	PCDH7	4	6.82881	76.8007			5	116	100	FALSE
Q08174		Q08174	Single Protein	Protocadherin-1 (PCDH1_HUMAN)	PCDH1	5	14.434	73.3019	Oxidation of M(M380)		9	114.673	100	FALSE
P02750		P02750	Single Protein	Leucine-rich alpha-2-glycoprotein (A2GL_HUMAN)	LRG1	19	46.1095	77.8098			13	38.1541	100	FALSE
Q13449		Q13449	Single Protein	Limbic system-associated membrane protein (LSAMP_HUMAN)	LSAMP	3	35.7988	90.2367			12	37.3702	100	FALSE
P01781		P01781	Single Protein	Ig heavy chain V-III region GAL (HV320_HUMAN)			45.6897	100	Oxidation of M(M83)		11	12.7222	100	FALSE
P01767		P01767	Single Protein	Ig heavy chain V-III region BUT (HV306_HUMAN)			35.6522	100	Oxidation of M(M82)		10	12.3712	100	FALSE
P01033		P01033	Single Protein	Metalloproteinase inhibitor 1 (TIMP1_HUMAN)	TIMP1	X	63.7681	100	Oxidation of M(M89)		11	23.1555	100	FALSE
P16035		P16035	Single Protein	Metalloproteinase inhibitor 2 (TIMP2_HUMAN)	TIMP2	17	50.9091	83.1818	Oxidation of M(M122)		15	24.3831	100	FALSE
P49908		P49908	Single Protein	Selenoprotein P (SEPP1_HUMAN)	SEPP1	5	23.3596	78.2152	Oxidation of M(M263)		9	43.1563	100	FALSE
P48745		P48745	Single Protein	Protein NOV homolog (NOV_HUMAN)	NOV	8	33.8936	86.5546			11	39.1355	100	FALSE
Q9BQ16		Q9BQ16	Single Protein	Testican-3 (TICN3_HUMAN)	SPOCK3	4	27.2936	78.211			9	49.397	100	FALSE
P07333		P07333	Single Protein	Macrophage colony-stimulating factor 1 receptor (CSF1R_HUMAN)	CSF1R	5	12.2428	57.716	Oxidation of M(M181)		10	107.915	100	FALSE
P08294		P08294	Single Protein	Extracellular superoxide dismutase [Cu-Zn] (SODE_HUMAN)	SOD3	4	39.5833	67.9167	Oxidation of M(M50)		9	25.8347	100	FALSE
P10253		P10253	Single Protein	Lysosomal alpha-glucosidase (LYAG_HUMAN)	GAA	17	9.76891	66.4916			5	105.257	100	FALSE
Q8TER0		Q8TER0	Single Protein	Sushi, nidogen and EGF-like domain-containing protein 1 (SNED1_HUMAN)	SNED1	2	4.10474	72.9653			3	152.104	100	FALSE
O94910		O94910	Single Protein	Adhesion G protein-coupled receptor L1 (AGRL1_HUMAN)	ADGRL1	19	9.29444	82.4966			9	162.614	100	FALSE
P11362		P11362	Single Protein	Fibroblast growth factor receptor 1 (FGFR1_HUMAN)	FGFR1	8	7.66423	74.0876	Oxidation of M(M276)		5	91.8089	100	FALSE
Q5VU97		Q5VU97	Single Protein	VWFA and cache domain-containing protein 1 (CAHD1_HUMAN)	CACHD1	1	5.88697	72.135			5	142.198	100	FALSE
P07686		P07686	Single Protein	Beta-hexosaminidase subunit beta (HEXB_HUMAN)	HEXB	5	18.705	79.8561			9	63.0712	100	FALSE
P24821		P24821	Single Protein	Tenascin (TENA_HUMAN)	TNC	9	5.31577	80.0091			6	240.7	100	FALSE
P35527		P35527	Single Protein	Keratin, type I cytoskeletal 9 (K1C9_HUMAN)	KRT9	17	7.0626	68.3788			7	62.0268	100	FALSE
Q14DG7		Q14DG7	Single Protein	Transmembrane protein 132B (T132B_HUMAN)	TMEM132B	12	4.73098	70.0371			3	119.402	100	FALSE
Q16363		Q16363	Single Protein	Laminin subunit alpha-4 (LAMA4_HUMAN)	LAMA4	6	2.02962	84.9698			2	202.397	100	FALSE
Q9HCU4		Q9HCU4	Single Protein	Cadherin EGF LAG seven-pass G-type receptor 2 (CELR2_HUMAN)	CELSR2	1	2.63428	68.9018			4	317.253	100	FALSE
O00451		O00451	Single Protein	GDNF family receptor alpha-2 (GFRA2_HUMAN)	GFRA2	8	19.3966	75.431			7	51.5099	100	FALSE
Q12913		Q12913	Single Protein	Receptor-type tyrosine-protein phosphatase eta (PTPRJ_HUMAN)	PTPRJ	11	7.47943	74.4203			6	145.851	100	FALSE
P01766		P01766	Single Protein	Ig heavy chain V-III region BRO (HV305_HUMAN)			34.1667	100	Oxidation of M(M82)		8	13.2184	100	FALSE
Q14520		Q14520	Single Protein	Hyaluronan-binding protein 2 (HABP2_HUMAN)	HABP2	10	26.6071	63.0357			12	62.6304	100	FALSE
P62937		P62937	Single Protein	Peptidyl-prolyl cis-trans isomerase A (PPIA_HUMAN)	PPIA	7	47.8788	100	Oxidation of M(M61, M100)		9	18.0009	100	FALSE
P01210		P01210	Single Protein	Proenkephalin-A (PENK_HUMAN)	PENK	8	36.3296	100	Oxidation of M(M50)		10	30.767	100	FALSE
P07360		P07360	Single Protein	Complement component C8 gamma chain (CO8G_HUMAN)	C8G	9	65.8416	100	Oxidation of M(M84)		12	22.2635	100	FALSE
O14791		O14791	Single Protein	Apolipoprotein L1 (APOL1_HUMAN)	APOL1	22	14.0704	74.3719			5	43.9469	100	FALSE
P80723		P80723	Single Protein	Brain acid soluble protein 1 (BASP1_HUMAN)	BASP1	5	59.9119	100			8	22.68	100	FALSE
P04406		P04406	Single Protein	Glyceraldehyde-3-phosphate dehydrogenase (G3P_HUMAN)	GAPDH	12	40.2985	88.6567	Oxidation of M(M175)	Oxidation of M (M130-{M130 M133})	11	36.0304	100	FALSE
Q6UX71		Q6UX71	Single Protein	Plexin domain-containing protein 2 (PXDC2_HUMAN)	PLXDC2	10	18.7146	73.724	Oxidation of M(M138)	Oxidation of M (M192-{M192 M203})	11	59.5455	100	FALSE
Q99497		Q99497	Single Protein	Protein deglycase DJ-1 (PARK7_HUMAN)	PARK7	1	33.8624	100	Oxidation of M(M17, M26)		5	19.8785	100	FALSE
P27824		P27824	Single Protein	Calnexin (CALX_HUMAN)	CANX	5	11.6554	62.8378			5	67.5259	100	FALSE
Q14315		Q14315	Single Protein	Filamin-C (FLNC_HUMAN)	FLNC	7	1.3578	86.6422			3	290.841	100	FALSE
Q08629		Q08629	Single Protein	Testican-1 (TICN1_HUMAN)	SPOCK1	5	25.7403	85.6492			9	49.0925	100	FALSE
Q13275		Q13275	Single Protein	Semaphorin-3F (SEM3F_HUMAN)	SEMA3F	3	8.66242	89.4268			5	88.3251	100	FALSE
Q6UXD5		Q6UXD5	Single Protein	Seizure 6-like protein 2 (SE6L2_HUMAN)	SEZ6L2	16	4.94505	47.9121	Oxidation of M(M579)		5	97.4982	100	FALSE
Q9BY67		Q9BY67	Single Protein	Cell adhesion molecule 1 (CADM1_HUMAN)	CADM1	11	31.6742	90.724	Oxidation of M(M249, M277)		10	48.4784	100	FALSE
O60241		O60241	Single Protein	Adhesion G protein-coupled receptor B2 (AGRB2_HUMAN)	ADGRB2	1	1.38801	69.0221			3	172.544	100	FALSE
P55291		P55291	Single Protein	Cadherin-15 (CAD15_HUMAN)	CDH15	16	14.8649	69.2875			9	88.8614	100	FALSE
P11142		P11142	Single Protein	Heat shock cognate 71 kDa protein (HSP7C_HUMAN)	HSPA8	11	17.8019	89.4737			7	70.8542	100	FALSE
P20062		P20062	Single Protein	Transcobalamin-2 (TCO2_HUMAN)	TCN2	22	30.6792	77.0492	Oxidation of M(M20, M26)		11	47.5046	100	FALSE
Q14697		Q14697	Single Protein	Neutral alpha-glucosidase AB (GANAB_HUMAN)	GANAB	11	11.6525	75			7	106.807	100	FALSE
Q16849		Q16849	Single Protein	Receptor-type tyrosine-protein phosphatase-like N (PTPRN_HUMAN)	PTPRN	2	13.8917	73.1359	Oxidation of M(M229, M389)		9	105.781	100	FALSE
Q9NS98		Q9NS98	Single Protein	Semaphorin-3G (SEM3G_HUMAN)	SEMA3G	3	21.9949	85.6777			11	86.6457	100	FALSE
O14917		O14917	Single Protein	Protocadherin-17 (PCD17_HUMAN)	PCDH17	13	10.2675	77.6531			9	126.151	100	FALSE
O60242		O60242	Single Protein	Adhesion G protein-coupled receptor B3 (AGRB3_HUMAN)	ADGRB3	6	2.03679	77.3325			2	171.406	100	FALSE
P16144		P16144	Single Protein	Integrin beta-4 (ITB4_HUMAN)	ITGB4	17	0.768386	82.2173			1	202.039	100	FALSE
P27169		P27169	Single Protein	Serum paraoxonase/arylesterase 1 (PON1_HUMAN)	PON1	7	47.0423	76.338	Oxidation of M(M88, M289)		10	39.7062	100	FALSE
P06733		P06733	Single Protein	Alpha-enolase (ENOA_HUMAN)	ENO1	1	44.9309	100	Oxidation of M(M94, M97)		12	47.1393	100	FALSE
P22692		P22692	Single Protein	Insulin-like growth factor-binding protein 4 (IBP4_HUMAN)	IGFBP4	17	45.3488	73.6434	Oxidation of M(M65)		10	27.9155	100	FALSE
P30086		P30086	Single Protein	Phosphatidylethanolamine-binding protein 1 (PEBP1_HUMAN)	PEBP1	12	52.4064	82.8877			11	21.0437	100	FALSE
Q9P121		Q9P121	Single Protein	Neurotrimin (NTRI_HUMAN)	NTM	11	36.0465	79.6512			11	37.9475	100	FALSE
P07900		P07900	Single Protein	Heat shock protein HSP 90-alpha (HS90A_HUMAN)	HSP90AA1	14	4.78142	85.5191			3	84.6067	100	FALSE
P51888		P51888	Single Protein	Prolargin (PRELP_HUMAN)	PRELP	1	40.3141	89.267	Oxidation of M(M224)		13	43.7822	100	FALSE
P08195		P08195	Single Protein	4F2 cell-surface antigen heavy chain (4F2_HUMAN)	SLC3A2	11	9.20635	78.4127			5	67.9517	100	FALSE
O14786		O14786	Single Protein	Neuropilin-1 (NRP1_HUMAN)	NRP1	10	17.9848	83.6403			10	103.069	100	FALSE
O14498		O14498	Single Protein	Immunoglobulin superfamily containing leucine-rich repeat protein (ISLR_HUMAN)	ISLR	15	22.4299	58.8785	Oxidation of M(M129)		8	45.9684	100	FALSE
P47972		P47972	Single Protein	Neuronal pentraxin-2 (NPTX2_HUMAN)	NPTX2	7	8.12065	67.9814			5	47.0122	100	FALSE
Q01995		Q01995	Single Protein	Transgelin (TAGL_HUMAN)	TAGLN	11	41.791	100	Oxidation of M(M86, M131)		9	22.5964	100	FALSE
P09619		P09619	Single Protein	Platelet-derived growth factor receptor beta (PGFRB_HUMAN)	PDGFRB	5	5.15371	63.5624			5	123.889	100	FALSE
P30101		P30101	Single Protein	Protein disulfide-isomerase A3 (PDIA3_HUMAN)	PDIA3	15	25.1485	93.8614	Oxidation of M(M434)		9	56.7467	100	FALSE
Q13214		Q13214	Single Protein	Semaphorin-3B (SEM3B_HUMAN)	SEMA3B	3	8.94526	91.3218			4	83.0693	100	FALSE
Q9H2E6		Q9H2E6	Single Protein	Semaphorin-6A (SEM6A_HUMAN)	SEMA6A	5	7.47573	85.8252			7	114.322	100	FALSE
Q9NS15		Q9NS15	Single Protein	Latent-transforming growth factor beta-binding protein 3 (LTBP3_HUMAN)	LTBP3	11	2.60936	79.8926			2	139.267	100	FALSE
Q9NZ08		Q9NZ08	Single Protein	Endoplasmic reticulum aminopeptidase 1 (ERAP1_HUMAN)	ERAP1	5	8.07651	85.2285			6	107.166	100	FALSE
Q9HC56		Q9HC56	Single Protein	Protocadherin-9 (PCDH9_HUMAN)	PCDH9	13	10.3476	80.6791			7	135.981	100	FALSE
O00462		O00462	Single Protein	Beta-mannosidase (MANBA_HUMAN)	MANBA	4	13.1968	59.9545	Oxidation of M(M846)		10	100.831	100	FALSE
P35749		P35749	Single Protein	Myosin-11 (MYH11_HUMAN)	MYH11	16	0.760649	93.5598			1	227.199	100	FALSE
P61916		P61916	Single Protein	Epididymal secretory protein E1 (NPC2_HUMAN)	NPC2	14	65.5629	100	Oxidation of M(M79)		11	16.5595	100	FALSE
P62328		P62328	Single Protein	Thymosin beta-4 (TYB4_HUMAN)	TMSB4X	X	88.6364	100	Oxidation of M(M7)		11	5.04952	100	FALSE
P55290		P55290	Single Protein	Cadherin-13 (CAD13_HUMAN)	CDH13	16	20.6171	79.6634	Oxidation of M(M106, M267)		11	78.2379	100	FALSE
P80108		P80108	Single Protein	Phosphatidylinositol-glycan-specific phospholipase D (PHLD_HUMAN)	GPLD1	6	9.52381	74.0476			5	92.278	100	FALSE
P36980		P36980	Single Protein	Complement factor H-related protein 2 (FHR2_HUMAN)	CFHR2	1	38.8889	70.7407	Oxidation of M(M214)		10	30.6306	100	FALSE
P63104		P63104	Single Protein	14-3-3 protein zeta/delta (1433Z_HUMAN)	YWHAZ	8	26.5306	100	Oxidation of M(M22, M26, M218)		8	27.7277	100	FALSE
Q8N3J6		Q8N3J6	Single Protein	Cell adhesion molecule 2 (CADM2_HUMAN)	CADM2	3	14.9425	55.6322			7	47.5242	100	FALSE
Q969P0		Q969P0	Single Protein	Immunoglobulin superfamily member 8 (IGSF8_HUMAN)	IGSF8	1	17.1289	66.2316			9	64.9935	100	FALSE
P08670		P08670	Single Protein	Vimentin (VIME_HUMAN)	VIM	10	21.8884	92.7039	Oxidation of M(M154)		8	53.6191	100	FALSE
Q04756		Q04756	Single Protein	Hepatocyte growth factor activator (HGFA_HUMAN)	HGFAC	4	19.2366	66.2595			11	70.6361	100	FALSE
P22304		P22304	Single Protein	Iduronate 2-sulfatase (IDS_HUMAN)	IDS	X	33.2727	69.8182	Oxidation of M(M391)		13	61.8339	100	FALSE
P00740		P00740	Single Protein	Coagulation factor IX (FA9_HUMAN)	F9	X	24.0781	77.2234			9	51.745	100	FALSE
P06276		P06276	Single Protein	Cholinesterase (CHLE_HUMAN)	BCHE	3	18.2724	79.402	Oxidation of M(M560)		8	68.3743	100	FALSE
P39059		P39059	Single Protein	Collagen alpha-1(XV) chain (COFA1_HUMAN)	COL15A1	9	5.54755	48.487			5	141.632	100	FALSE
Q9UHI8		Q9UHI8	Single Protein	A disintegrin and metalloproteinase with thrombospondin motifs 1 (ATS1_HUMAN)	ADAMTS1	21	9.20372	77.3526			4	105.29	100	FALSE
Q9UNW1		Q9UNW1	Single Protein	Multiple inositol polyphosphate phosphatase 1 (MINP1_HUMAN)	MINPP1	10	15.6057	85.8316			6	55.0161	100	FALSE
Q01459		Q01459	Single Protein	Di-N-acetylchitobiase (DIAC_HUMAN)	CTBS	1	27.013	87.2727	Oxidation of M(M92, M353, M374)		10	43.7316	100	FALSE
O14672		O14672	Single Protein	Disintegrin and metalloproteinase domain-containing protein 10 (ADA10_HUMAN)	ADAM10	15	10.1604	90.6417			4	84.0877	100	FALSE
P33908		P33908	Single Protein	Mannosyl-oligosaccharide 1,2-alpha-mannosidase IA (MA1A1_HUMAN)	MAN1A1	6	16.3859	78.1011	Oxidation of M(M436)		8	72.9223	100	FALSE
O43493		O43493	Single Protein	Trans-Golgi network integral membrane protein 2 (TGON2_HUMAN)	TGOLN2	2	15.8333	91.875			6	51.0824	100	FALSE
P30530		P30530	Single Protein	Tyrosine-protein kinase receptor UFO (UFO_HUMAN)	AXL	19	6.37584	61.6331			4	98.273	100	FALSE
P78504		P78504	Single Protein	Protein jagged-1 (JAG1_HUMAN)	JAG1	20	2.46305	74.7126			2	133.709	100	FALSE
P02786		P02786	Single Protein	Transferrin receptor protein 1 (TFR1_HUMAN)	TFRC	3	7.10526	85.6579			5	84.8179	100	FALSE
P50395		P50395	Single Protein	Rab GDP dissociation inhibitor beta (GDIB_HUMAN)	GDI2	10	23.8202	100			8	50.6309	100	FALSE
Q8IXL6		Q8IXL6	Single Protein	Extracellular serine/threonine protein kinase FAM20C (FA20C_HUMAN)	FAM20C	7	10.7877	86.1301			3	66.1925	100	FALSE
P07237		P07237	Single Protein	Protein disulfide-isomerase (PDIA1_HUMAN)	P4HB	17	13.189	93.3071			6	57.0807	100	FALSE
P07858		P07858	Single Protein	Cathepsin B (CATB_HUMAN)	CTSB	8	30.6785	74.9263	Oxidation of M(M73, M240)		9	37.7968	100	FALSE
P10721		P10721	Single Protein	Mast/stem cell growth factor receptor Kit (KIT_HUMAN)	KIT	4	5.12295	79.7131			4	109.794	100	FALSE
Q13228		Q13228	Single Protein	Selenium-binding protein 1 (SBP1_HUMAN)	SELENBP1	1	28.3898	100			9	52.3576	100	FALSE
Q9UQ52		Q9UQ52	Single Protein	Contactin-6 (CNTN6_HUMAN)	CNTN6	3	10.5058	82.4903			6	113.885	100	FALSE
P15311		P15311	Single Protein	Ezrin (EZRI_HUMAN)	EZR	6	5.11945	91.6382			3	69.3697	100	FALSE
Q92896		Q92896	Single Protein	Golgi apparatus protein 1 (GSLG1_HUMAN)	GLG1	16	2.20526	88.38			2	134.464	100	FALSE
Q9UP79		Q9UP79	Single Protein	A disintegrin and metalloproteinase with thrombospondin motifs 8 (ATS8_HUMAN)	ADAMTS8	11	11.9235	73.3408			6	96.3984	100	FALSE
P55286		P55286	Single Protein	Cadherin-8 (CADH8_HUMAN)	CDH8	16	15.6446	63.4543			7	88.1985	100	FALSE
P55786		P55786	Single Protein	Puromycin-sensitive aminopeptidase (PSA_HUMAN)	NPEPPS	17	9.68444	77.0403			8	103.211	100	FALSE
Q86Y38		Q86Y38	Single Protein	Xylosyltransferase 1 (XYLT1_HUMAN)	XYLT1	16	5.63087	82.4818			4	107.501	100	FALSE
Q8N475		Q8N475	Single Protein	Follistatin-related protein 5 (FSTL5_HUMAN)	FSTL5	4	2.5974	82.0543			2	95.6901	100	FALSE
Q96P44		Q96P44	Single Protein	Collagen alpha-1(XXI) chain (COLA1_HUMAN)	COL21A1	6	3.65726	82.9676			3	99.3067	100	FALSE
Q7Z3B1		Q7Z3B1	Single Protein	Neuronal growth regulator 1 (NEGR1_HUMAN)	NEGR1	1	44.9153	62.9944			12	38.6943	100	FALSE
P18136		P18136	Single Protein	Ig kappa chain V-III region HIC (KV313_HUMAN)			70.5426	70.5426			8	14.0801	100	FALSE
P02746		P02746	Single Protein	Complement C1q subcomponent subunit B (C1QB_HUMAN)	C1QB	1	29.249	78.2609	Oxidation of M(M149, M185, M212)		8	26.7045	100	FALSE
P01763		P01763	Single Protein	Ig heavy chain V-III region WEA (HV302_HUMAN)			36.8421	100	Oxidation of M(M83)		6	12.2485	100	FALSE
P17900		P17900	Single Protein	Ganglioside GM2 activator (SAP3_HUMAN)	GM2A	5	43.0052	65.8031			11	20.8247	100	FALSE
Q99674		Q99674	Single Protein	Cell growth regulator with EF hand domain protein 1 (CGRE1_HUMAN)	CGREF1	2	48.505	71.7608	Oxidation of M(M134)		11	31.8861	100	FALSE
P22352		P22352	Single Protein	Glutathione peroxidase 3 (GPX3_HUMAN)	GPX3	5	29.646	80.531	Oxidation of M(M196)		10	25.5369	100	FALSE
P02747		P02747	Single Protein	Complement C1q subcomponent subunit C (C1QC_HUMAN)	C1QC	1	26.9388	85.7143			6	25.7571	100	FALSE
Q96IY4		Q96IY4	Single Protein	Carboxypeptidase B2 (CBPB2_HUMAN)	CPB2	13	30.7329	84.6336			8	48.3934	100	FALSE
P16070		P16070	Single Protein	CD44 antigen (CD44_HUMAN)	CD44	11	4.04313	70.7547			4	81.4874	100	FALSE
P23515		P23515	Single Protein	Oligodendrocyte-myelin glycoprotein (OMGP_HUMAN)	OMG	17	23.8636	58.4091	Oxidation of M(M165)		10	49.5762	100	FALSE
P60174		P60174	Single Protein	Triosephosphate isomerase (TPIS_HUMAN)	TPI1	12	42.6573	100			9	30.7717	100	FALSE
P00338		P00338	Single Protein	L-lactate dehydrogenase A chain (LDHA_HUMAN)	LDHA	11	41.8675	89.4578	Oxidation of M(M62, M63)		10	36.6654	100	FALSE
Q9BRK5		Q9BRK5	Single Protein	45 kDa calcium-binding protein (CAB45_HUMAN)	SDF4	1	38.9503	80.663	Oxidation of M(M322)		9	41.7805	100	FALSE
P04220		P04220	Single Protein	Ig mu heavy chain disease protein (MUCB_HUMAN)			21.7391	83.6317			6	43.0303	100	FALSE
P14314		P14314	Single Protein	Glucosidase 2 subunit beta (GLU2B_HUMAN)	PRKCSH	19	13.0682	60.2273	Oxidation of M(M175, M387)		7	59.3878	100	FALSE
Q8WVQ1		Q8WVQ1	Single Protein	Soluble calcium-activated nucleotidase 1 (CANT1_HUMAN)	CANT1	17	37.1571	83.2918			10	44.8117	100	FALSE
Q96PX8		Q96PX8	Single Protein	SLIT and NTRK-like protein 1 (SLIK1_HUMAN)	SLITRK1	13	12.7874	78.8793			8	77.6856	100	FALSE
Q8IV08		Q8IV08	Single Protein	Phospholipase D3 (PLD3_HUMAN)	PLD3	19	24.6939	70.6122			9	54.6705	100	FALSE
Q8WUJ3		Q8WUJ3	Single Protein	Cell migration-inducing and hyaluronan-binding protein (CEMIP_HUMAN)	CEMIP	15	4.92285	85.9662			5	152.9	100	FALSE
Q10472		Q10472	Single Protein	Polypeptide N-acetylgalactosaminyltransferase 1 (GALT1_HUMAN)	GALNT1	18	8.58676	94.4544			3	64.1774	100	FALSE
O14514		O14514	Single Protein	Brain-specific angiogenesis inhibitor 1 (BAI1_HUMAN)	BAI1		4.92424	81.6288			5	173.39	100	FALSE
P36222		P36222	Single Protein	Chitinase-3-like protein 1 (CH3L1_HUMAN)	CHI3L1	1	28.9817	90.6005	Oxidation of M(M244, M256)		7	42.5984	100	FALSE
Q9Y240		Q9Y240	Single Protein	C-type lectin domain family 11 member A (CLC11_HUMAN)	CLEC11A	19	31.8885	72.7554			8	35.6725	100	FALSE
P54802		P54802	Single Protein	Alpha-N-acetylglucosaminidase (ANAG_HUMAN)	NAGLU	17	18.8425	77.1198			8	82.2136	100	FALSE
O43157		O43157	Single Protein	Plexin-B1 (PLXB1_HUMAN)	PLXNB1	3	2.20141	61.4052			3	232.151	100	FALSE
O60568		O60568	Single Protein	Procollagen-lysine,2-oxoglutarate 5-dioxygenase 3 (PLOD3_HUMAN)	PLOD3	7	9.21409	89.9729	Oxidation of M(M491)		6	84.7315	100	FALSE
P26038		P26038	Single Protein	Moesin (MOES_HUMAN)	MSN	X	10.2253	94.6274	Oxidation of M(M348)		6	67.7778	100	FALSE
Q7Z408		Q7Z408	Single Protein	CUB and sushi domain-containing protein 2 (CSMD2_HUMAN)	CSMD2	1	0.315457	58.4743			1	379.796	100	FALSE
Q8IZS8		Q8IZS8	Single Protein	Voltage-dependent calcium channel subunit alpha-2/delta-3 (CA2D3_HUMAN)	CACNA2D3	3	8.24931	78.2768			5	122.933	100	FALSE
Q8N3T6		Q8N3T6	Single Protein	Transmembrane protein 132C (T132C_HUMAN)	TMEM132C	12	4.24188	86.4621			3	121.711	100	FALSE
Q9Y6N6		Q9Y6N6	Single Protein	Laminin subunit gamma-3 (LAMC3_HUMAN)	LAMC3	9	1.46032	72.381			2	171.117	100	FALSE
Q9UGM5		Q9UGM5	Single Protein	Fetuin-B (FETUB_HUMAN)	FETUB	3	29.0576	65.7068			8	42.028	100	FALSE
Q8NFZ8		Q8NFZ8	Single Protein	Cell adhesion molecule 4 (CADM4_HUMAN)	CADM4	19	30.6701	67.7835			9	42.7588	100	FALSE
P07585		P07585	Single Protein	Decorin (PGS2_HUMAN)	DCN	12	31.1978	100	Oxidation of M(M199)		10	39.7218	100	FALSE
P00746		P00746	Single Protein	Complement factor D (CFAD_HUMAN)	CFD	19	46.2451	82.2134			9	27.0159	100	FALSE
P63010		P63010	Single Protein	AP-2 complex subunit beta (AP2B1_HUMAN)	AP2B1	17	8.32444	70.0107			6	104.486	100	FALSE
Q9BU40		Q9BU40	Single Protein	Chordin-like protein 1 (CRDL1_HUMAN)	CHRDL1	X	19.1111	100	Oxidation of M(M32, M423)		8	51.1337	100	FALSE
P09603		P09603	Single Protein	Macrophage colony-stimulating factor 1 (CSF1_HUMAN)	CSF1	1	24.9097	68.231	Oxidation of M(M42)		9	60.1419	100	FALSE
O75787		O75787	Single Protein	Renin receptor (RENR_HUMAN)	ATP6AP2	X	29.7143	74	Oxidation of M(M251)		8	38.9833	100	FALSE
Q12841		Q12841	Single Protein	Follistatin-related protein 1 (FSTL1_HUMAN)	FSTL1	3	31.4935	100	Oxidation of M(M283)		11	34.9629	100	FALSE
Q13508		Q13508	Single Protein	Ecto-ADP-ribosyltransferase 3 (NAR3_HUMAN)	ART3	4	24.6787	90.2314			7	43.8952	100	FALSE
P04180		P04180	Single Protein	Phosphatidylcholine-sterol acyltransferase (LCAT_HUMAN)	LCAT	16	29.7727	66.5909	Oxidation of M(M73, M276)		10	49.5461	100	FALSE
P01770		P01770	Single Protein	Ig heavy chain V-III region NIE (HV309_HUMAN)			41.1765	100			4	13.234	100	FALSE
P62258		P62258	Single Protein	14-3-3 protein epsilon (1433E_HUMAN)	YWHAE	17	25.098	100	Oxidation of M(M221)		7	29.1554	100	FALSE
Q08345		Q08345	Single Protein	Epithelial discoidin domain-containing receptor 1 (DDR1_HUMAN)	DDR1	6	7.44797	72.1796	Oxidation of M(M37)		6	101.063	100	FALSE
Q86UN3		Q86UN3	Single Protein	Reticulon-4 receptor-like 2 (R4RL2_HUMAN)	RTN4RL2	11	19.2857	77.381			6	46.0765	100	FALSE
Q9BYH1		Q9BYH1	Single Protein	Seizure 6-like protein (SE6L1_HUMAN)	SEZ6L	22	9.375	48.2422			6	111.711	100	FALSE
O14773		O14773	Single Protein	Tripeptidyl-peptidase 1 (TPP1_HUMAN)	TPP1	11	28.0639	69.0941			9	61.2096	100	FALSE
P07711		P07711	Single Protein	Cathepsin L1 (CATL1_HUMAN)	CTSL	9	12.012	63.964			3	37.5397	100	FALSE
Q8IWV2		Q8IWV2	Single Protein	Contactin-4 (CNTN4_HUMAN)	CNTN4	3	9.84405	81.0916			6	113.383	100	FALSE
P0DMV8	P0DMV9	P0DMV8, P0DMV9	Related Proteins	Heat shock 70 kDa protein 1A (HS71A_HUMAN)	HSPA1A	6	7.33229	90.3276			5	70.009	100	FALSE
Q9Y5I4		Q9Y5I4	Single Protein	Protocadherin alpha-C2 (PCDC2_HUMAN)	PCDHAC2	5	6.65343	69.1162			5	109.383	100	FALSE
Q03167		Q03167	Single Protein	Transforming growth factor beta receptor type 3 (TGBR3_HUMAN)	TGFBR3	1	9.51821	64.1598			5	93.4398	100	FALSE
Q9H8L6		Q9H8L6	Single Protein	Multimerin-2 (MMRN2_HUMAN)	MMRN2	10	8.1138	81.4542			5	104.344	100	FALSE
A1L4H1		A1L4H1	Single Protein	Soluble scavenger receptor cysteine-rich domain-containing protein SSC5D (SRCRL_HUMAN)	SSC5D	19	2.22505	60.4577			2	165.639	100	FALSE
O60449		O60449	Single Protein	Lymphocyte antigen 75 (LY75_HUMAN)	LY75	2	0.929152	77.5261			1	198.184	100	FALSE
Q9Y2T3		Q9Y2T3	Single Protein	Guanine deaminase (GUAD_HUMAN)	GDA	9	16.5198	91.4097	Oxidation of M(M277)		6	50.9706	100	FALSE
P03951		P03951	Single Protein	Coagulation factor XI (FA11_HUMAN)	F11	4	11.52	100			5	70.0636	100	FALSE
Q99523		Q99523	Single Protein	Sortilin (SORT_HUMAN)	SORT1	1	9.26594	75.3309	Oxidation of M(M172)		6	92.0095	100	FALSE
O00754		O00754	Single Protein	Lysosomal alpha-mannosidase (MA2B1_HUMAN)	MAN2B1	19	3.56083	84.1741			3	113.672	100	FALSE
O60279		O60279	Single Protein	Sushi domain-containing protein 5 (SUSD5_HUMAN)	SUSD5	3	14.6264	81.876			5	67.9785	100	FALSE
P13645		P13645	Single Protein	Keratin, type I cytoskeletal 10 (K1C10_HUMAN)	KRT10	17	14.8973	71.9178			8	58.7917	100	FALSE
P15586		P15586	Single Protein	N-acetylglucosamine-6-sulfatase (GNS_HUMAN)	GNS	12	4.34783	81.3406			2	62.042	100	FALSE
Q10471		Q10471	Single Protein	Polypeptide N-acetylgalactosaminyltransferase 2 (GALT2_HUMAN)	GALNT2	1	15.2364	85.4641	Oxidation of M(M389)		7	64.6915	100	FALSE
P35241		P35241	Single Protein	Radixin (RADI_HUMAN)	RDX	11	8.23328	92.2813	Oxidation of M(M348)		5	68.5214	100	FALSE
Q15063		Q15063	Single Protein	Periostin (POSTN_HUMAN)	POSTN	13	11.6029	89.7129			6	93.2553	100	FALSE
P01620		P01620	Single Protein	Ig kappa chain V-III region SIE (KV302_HUMAN)			59.633	100			6	11.7678	100	FALSE
P01619		P01619	Single Protein	Ig kappa chain V-III region B6 (KV301_HUMAN)			31.4815	100			4	11.6278	100	FALSE
P68871		P68871	Single Protein	Hemoglobin subunit beta (HBB_HUMAN)	HBB	11	51.0204	100	Oxidation of M(M56)		6	15.9883	100	FALSE
Q96FE7		Q96FE7	Single Protein	Phosphoinositide-3-kinase-interacting protein 1 (P3IP1_HUMAN)	PIK3IP1	22	26.616	60.076			10	28.2299	100	FALSE
Q02487		Q02487	Single Protein	Desmocollin-2 (DSC2_HUMAN)	DSC2	18	12.4306	80.0222	Oxidation of M(M276)		7	99.8987	100	FALSE
Q02985		Q02985	Single Protein	Complement factor H-related protein 3 (FHR3_HUMAN)	CFHR3	1	22.4242	78.4848	Oxidation of M(M301)		7	37.2987	100	FALSE
P24593		P24593	Single Protein	Insulin-like growth factor-binding protein 5 (IBP5_HUMAN)	IGFBP5	2	38.2353	87.8676	Oxidation of M(M37, M57, M196)		10	30.55	100	FALSE
Q9NZP8		Q9NZP8	Single Protein	Complement C1r subcomponent-like protein (C1RL_HUMAN)	C1RL	12	25.0513	67.3511	Oxidation of M(M419)		9	53.4643	100	FALSE
P36871		P36871	Single Protein	Phosphoglucomutase-1 (PGM1_HUMAN)	PGM1	1	7.29537	92.5267			3	61.4105	100	FALSE
P01778		P01778	Single Protein	Ig heavy chain V-III region ZAP (HV317_HUMAN)			35.3448	100	Oxidation of M(M83)		4	12.5741	100	FALSE
Q2UY09		Q2UY09	Single Protein	Collagen alpha-1(XXVIII) chain (COSA1_HUMAN)	COL28A1	7	1.42222	86.2222			1	116.585	100	FALSE
P07195		P07195	Single Protein	L-lactate dehydrogenase B chain (LDHB_HUMAN)	LDHB	12	27.8443	84.7305	Oxidation of M(M234)		9	36.6151	100	FALSE
O95206		O95206	Single Protein	Protocadherin-8 (PCDH8_HUMAN)	PCDH8	13	9.25234	81.5888			6	112.949	100	FALSE
P22792		P22792	Single Protein	Carboxypeptidase N subunit 2 (CPN2_HUMAN)	CPN2	3	20.1835	68.2569			7	60.5181	100	FALSE
P09417		P09417	Single Protein	Dihydropteridine reductase (DHPR_HUMAN)	QDPR	4	39.7541	100	Oxidation of M(M56)		7	25.773	100	FALSE
P78536		P78536	Single Protein	Disintegrin and metalloproteinase domain-containing protein 17 (ADA17_HUMAN)	ADAM17	2	3.76214	95.7524			2	92.9613	100	FALSE
P35052		P35052	Single Protein	Glypican-1 (GPC1_HUMAN)	GPC1	2	21.3262	88.5305	Oxidation of M(M99)		8	61.641	100	FALSE
Q15904		Q15904	Single Protein	V-type proton ATPase subunit S1 (VAS1_HUMAN)	ATP6AP1	X	21.9149	56.8085	Oxidation of M(M190)		11	51.9926	100	FALSE
Q6UX73		Q6UX73	Single Protein	UPF0764 protein C16orf89 (CP089_HUMAN)	C16orf89	16	17.4129	84.0796			5	45.362	100	FALSE
P18669		P18669	Single Protein	Phosphoglycerate mutase 1 (PGAM1_HUMAN)	PGAM1	10	25.1969	100			5	28.7858	100	FALSE
P29279		P29279	Single Protein	Connective tissue growth factor (CTGF_HUMAN)	CTGF	6	24.9284	100			7	38.0648	100	FALSE
P52799		P52799	Single Protein	Ephrin-B2 (EFNB2_HUMAN)	EFNB2	13	27.3273	82.2823	Oxidation of M(M80)		8	36.8998	100	FALSE
P55287		P55287	Single Protein	Cadherin-11 (CAD11_HUMAN)	CDH11	16	11.0553	76.5075			6	87.9108	100	FALSE
Q99972		Q99972	Single Protein	Myocilin (MYOC_HUMAN)	MYOC	1	14.881	84.5238			5	56.9365	100	FALSE
Q9BTY2		Q9BTY2	Single Protein	Plasma alpha-L-fucosidase (FUCO2_HUMAN)	FUCA2	6	18.4154	76.4454	Oxidation of M(M295)		8	54.0321	100	FALSE
P19835		P19835	Single Protein	Bile salt-activated lipase (CEL_HUMAN)	CEL	9	15.1394	55.2457			6	79.2717	100	FALSE
P55285		P55285	Single Protein	Cadherin-6 (CADH6_HUMAN)	CDH6	5	12.0253	77.4684			7	88.2542	100	FALSE
Q16620		Q16620	Single Protein	BDNF/NT-3 growth factors receptor (NTRK2_HUMAN)	NTRK2	9	6.20438	75.0608			3	91.9398	100	FALSE
Q5JZY3		Q5JZY3	Single Protein	Ephrin type-A receptor 10 (EPHAA_HUMAN)	EPHA10	1	5.05952	84.4246			5	109.646	100	FALSE
Q9Y2I2		Q9Y2I2	Single Protein	Netrin-G1 (NTNG1_HUMAN)	NTNG1	1	12.0594	77.18			4	60.5006	100	FALSE
Q9Y5F6		Q9Y5F6	Single Protein	Protocadherin gamma-C5 (PCDGM_HUMAN)	PCDHGC5	5	14.7246	65.4661			7	101.858	100	FALSE
P05160		P05160	Single Protein	Coagulation factor XIII B chain (F13B_HUMAN)	F13B	1	11.0439	93.646	Oxidation of M(M49)		6	75.4612	100	FALSE
P31150		P31150	Single Protein	Rab GDP dissociation inhibitor alpha (GDIA_HUMAN)	GDI1	X	24.1611	91.2752			8	50.5501	100	FALSE
Q9UBQ6		Q9UBQ6	Single Protein	Exostosin-like 2 (EXTL2_HUMAN)	EXTL2	1	22.1212	73.9394			4	37.4413	100	FALSE
P20908		P20908	Single Protein	Collagen alpha-1(V) chain (CO5A1_HUMAN)	COL5A1	9	1.19695	82.4266			1	183.447	100	FALSE
Q5KU26		Q5KU26	Single Protein	Collectin-12 (COL12_HUMAN)	COLEC12	18	4.71698	78.5714			4	81.4647	100	FALSE
Q8WY21		Q8WY21	Single Protein	VPS10 domain-containing receptor SorCS1 (SORC1_HUMAN)	SORCS1	10	5.65068	68.6644			5	129.553	100	FALSE
Q9BXJ3		Q9BXJ3	Single Protein	Complement C1q tumor necrosis factor-related protein 4 (C1QT4_HUMAN)	C1QTNF4	11	8.20669	90.2736			2	35.2337	100	FALSE
P06744		P06744	Single Protein	Glucose-6-phosphate isomerase (G6PI_HUMAN)	GPI	19	8.42294	81.8996			3	63.1072	100	FALSE
Q9NSC7		Q9NSC7	Single Protein	Alpha-N-acetylgalactosaminide alpha-2,6-sialyltransferase 1 (SIA7A_HUMAN)	ST6GALNAC1	17	6.16667	94.5			2	68.5215	100	FALSE
P01623		P01623	Single Protein	Ig kappa chain V-III region WOL (KV305_HUMAN)			59.633	100			6	11.7389	100	FALSE
P04206		P04206	Single Protein	Ig kappa chain V-III region GOL (KV307_HUMAN)			48.6239	100			5	11.823	100	FALSE
P06310		P06310	Single Protein	Ig kappa chain V-II region RPMI 6410 (KV206_HUMAN)			33.8346	68.4211	Oxidation of M(M24)		5	14.6974	100	FALSE
Q9UBR2		Q9UBR2	Single Protein	Cathepsin Z (CATZ_HUMAN)	CTSZ	20	23.7624	70.6271			6	33.8462	100	FALSE
P01762		P01762	Single Protein	Ig heavy chain V-III region TRO (HV301_HUMAN)			32.7869	71.3115	Oxidation of M(M83)		5	13.4635	100	FALSE
Q06828		Q06828	Single Protein	Fibromodulin (FMOD_HUMAN)	FMOD	1	31.383	61.7021	Oxidation of M(M90, M251, M360)		10	43.1515	100	FALSE
Q6EMK4		Q6EMK4	Single Protein	Vasorin (VASN_HUMAN)	VASN	16	13.6701	59.7325			6	71.6675	100	FALSE
P02788		P02788	Single Protein	Lactotransferrin (TRFL_HUMAN)	LTF	3	1.83099	100			1	78.1319	100	FALSE
P17936		P17936	Single Protein	Insulin-like growth factor-binding protein 3 (IBP3_HUMAN)	IGFBP3	7	26.4605	100	Oxidation of M(M217)		5	31.6537	100	FALSE
O14525		O14525	Single Protein	Astrotactin-1 (ASTN1_HUMAN)	ASTN1	1	1.76651	76.0369			1	144.82	100	FALSE
O15354		O15354	Single Protein	Prosaposin receptor GPR37 (GPR37_HUMAN)	GPR37	7	11.5824	77.814			6	67.07	100	FALSE
Q8NCL4		Q8NCL4	Single Protein	Polypeptide N-acetylgalactosaminyltransferase 6 (GALT6_HUMAN)	GALNT6	12	11.7363	82.4759			4	71.1131	100	FALSE
P00488		P00488	Single Protein	Coagulation factor XIII A chain (F13A_HUMAN)	F13A1	6	3.82514	89.6175			2	83.2146	100	FALSE
P46459		P46459	Single Protein	Vesicle-fusing ATPase (NSF_HUMAN)	NSF	17	7.52688	86.4247			4	82.5421	100	FALSE
Q06418		Q06418	Single Protein	Tyrosine-protein kinase receptor TYRO3 (TYRO3_HUMAN)	TYRO3	15	5.61798	89.1011			2	96.8434	100	FALSE
Q96B86		Q96B86	Single Protein	Repulsive guidance molecule A (RGMA_HUMAN)	RGMA	15	19.7778	84.8889	Oxidation of M(M236)		7	49.3156	100	FALSE
Q96FE5		Q96FE5	Single Protein	Leucine-rich repeat and immunoglobulin-like domain-containing nogo receptor-interacting protein 1 (LIGO1_HUMAN)	LINGO1	15	16.4516	75.8065			7	69.8314	100	FALSE
Q9UN36		Q9UN36	Single Protein	Protein NDRG2 (NDRG2_HUMAN)	NDRG2	14	21.2938	76.2803	Oxidation of M(M258)		5	40.7722	100	FALSE
Q9Y279		Q9Y279	Single Protein	V-set and immunoglobulin domain-containing protein 4 (VSIG4_HUMAN)	VSIG4	X	20.0501	80.4511			6	43.959	100	FALSE
O94779		O94779	Single Protein	Contactin-5 (CNTN5_HUMAN)	CNTN5	11	1.54545	83.9091			1	120.611	100	FALSE
P01130		P01130	Single Protein	Low-density lipoprotein receptor (LDLR_HUMAN)	LDLR	19	3.48837	90.2326			1	95.3136	100	FALSE
P12110		P12110	Single Protein	Collagen alpha-2(VI) chain (CO6A2_HUMAN)	COL6A2	21	3.3366	83.8077			3	108.512	100	FALSE
Q8NFT8		Q8NFT8	Single Protein	Delta and Notch-like epidermal growth factor-related receptor (DNER_HUMAN)	DNER	2	6.64858	55.7666			4	78.4224	100	FALSE
Q9P232		Q9P232	Single Protein	Contactin-3 (CNTN3_HUMAN)	CNTN3	3	2.23735	83.3658	Oxidation of M(M563)		2	112.812	100	FALSE
Q14126		Q14126	Single Protein	Desmoglein-2 (DSG2_HUMAN)	DSG2	18	5.54562	71.6458			4	122.218	100	FALSE
Q86YT9		Q86YT9	Single Protein	Junctional adhesion molecule-like (JAML1_HUMAN)	AMICA1	11	8.12183	70.5584	Oxidation of M(M220)		3	44.3109	100	FALSE
Q8NFP4		Q8NFP4	Single Protein	MAM domain-containing glycosylphosphatidylinositol anchor protein 1 (MDGA1_HUMAN)	MDGA1	6	5.02618	84.712			3	105.724	100	FALSE
Q9H4D0		Q9H4D0	Single Protein	Calsyntenin-2 (CSTN2_HUMAN)	CLSTN2	3	8.16754	64.5026			4	106.938	100	FALSE
Q9NQ36		Q9NQ36	Single Protein	Signal peptide, CUB and EGF-like domain-containing protein 2 (SCUB2_HUMAN)	SCUBE2	11	3.6036	73.8739	Oxidation of M(M178)		3	109.893	100	FALSE
P01621		P01621	Single Protein	Ig kappa chain V-III region NG9 (Fragment) (KV303_HUMAN)			65	100			6	10.7223	100	FALSE
P07737		P07737	Single Protein	Profilin-1 (PROF1_HUMAN)	PFN1	17	41.4286	100	Oxidation of M(M86)		4	15.0446	100	FALSE
Q9NT22		Q9NT22	Single Protein	EMILIN-3 (EMIL3_HUMAN)	EMILIN3	20	10.8355	90.0783			4	82.5957	100	FALSE
Q16653		Q16653	Single Protein	Myelin-oligodendrocyte glycoprotein (MOG_HUMAN)	MOG	6	21.0526	71.2551			7	28.1749	100	FALSE
P04070		P04070	Single Protein	Vitamin K-dependent protein C (PROC_HUMAN)	PROC	2	10.1952	67.8959			3	52.0375	100	FALSE
Q99969		Q99969	Single Protein	Retinoic acid receptor responder protein 2 (RARR2_HUMAN)	RARRES2	7	50.3067	100			7	18.6058	100	FALSE
P03973		P03973	Single Protein	Antileukoproteinase (SLPI_HUMAN)	SLPI	20	9.09091	100			1	14.3159	100	FALSE
P09668		P09668	Single Protein	Pro-cathepsin H (CATH_HUMAN)	CTSH	15	20.8955	68.3582	Oxidation of M(M200)	Oxidation of M (M77-{M77 M85})	7	37.369	100	FALSE
Q99983		Q99983	Single Protein	Osteomodulin (OMD_HUMAN)	OMD	9	20.9026	74.3468			6	49.4602	100	FALSE
Q9Y5Y7		Q9Y5Y7	Single Protein	Lymphatic vessel endothelial hyaluronic acid receptor 1 (LYVE1_HUMAN)	LYVE1	11	11.4907	74.8447			5	35.191	100	FALSE
P01880		P01880	Single Protein	Ig delta chain C region (IGHD_HUMAN)	IGHD	14	29.9479	81.25			7	42.2272	100	FALSE
P04003		P04003	Single Protein	C4b-binding protein alpha chain (C4BPA_HUMAN)	C4BPA	1	5.36013	82.2446			3	66.9894	100	FALSE
Q7Z7G0		Q7Z7G0	Single Protein	Target of Nesh-SH3 (TARSH_HUMAN)	ABI3BP	3	7.16279	85.3023			5	118.569	100	FALSE
Q9BXP8		Q9BXP8	Single Protein	Pappalysin-2 (PAPP2_HUMAN)	PAPPA2	1	2.12172	65.3266			2	198.411	100	FALSE
Q9HC38		Q9HC38	Single Protein	Glyoxalase domain-containing protein 4 (GLOD4_HUMAN)	GLOD4	17	10.8626	100			3	34.7713	100	FALSE
Q9UJJ9		Q9UJJ9	Single Protein	N-acetylglucosamine-1-phosphotransferase subunit gamma (GNPTG_HUMAN)	GNPTG	16	22.9508	87.2131			4	33.9522	100	FALSE
P07108		P07108	Single Protein	Acyl-CoA-binding protein (ACBP_HUMAN)	DBI	2	79.3103	100	Oxidation of M(M47)		7	10.038	100	FALSE
P42785		P42785	Single Protein	Lysosomal Pro-X carboxypeptidase (PCP_HUMAN)	PRCP	11	21.7742	77.8226			8	55.7639	100	FALSE
Q15223		Q15223	Single Protein	Nectin-1 (PVRL1_HUMAN)	PVRL1	11	17.4081	84.5261	Oxidation of M(M85)		6	57.1225	100	FALSE
Q8N6C5		Q8N6C5	Single Protein	Immunoglobulin superfamily member 1 (IGSF1_HUMAN)	IGSF1	X	2.91916	56.4371			3	148.839	100	FALSE
Q96ID5		Q96ID5	Single Protein	Immunoglobulin superfamily member 21 (IGS21_HUMAN)	IGSF21	1	11.349	93.1478			5	51.8026	100	FALSE
O43556		O43556	Single Protein	Epsilon-sarcoglycan (SGCE_HUMAN)	SGCE	7	18.7643	72.3112	Oxidation of M(M252)		5	49.8191	100	FALSE
Q08431		Q08431	Single Protein	Lactadherin (MFGM_HUMAN)	MFGE8	15	13.6951	100			4	43.0955	100	FALSE
Q13217		Q13217	Single Protein	DnaJ homolog subfamily C member 3 (DNJC3_HUMAN)	DNAJC3	13	15.873	93.8492			5	57.5442	100	FALSE
Q14C87		Q14C87	Single Protein	Transmembrane protein 132D (T132D_HUMAN)	TMEM132D	12	3.54868	82.6206	Oxidation of M(M433)		2	122.232	100	FALSE
Q15262		Q15262	Single Protein	Receptor-type tyrosine-protein phosphatase kappa (PTPRK_HUMAN)	PTPRK	6	2.22377	74.1487			2	161.998	100	FALSE
Q6NW40		Q6NW40	Single Protein	RGM domain family member B (RGMB_HUMAN)	RGMB	5	25.1716	76.4302			5	47.5164	100	FALSE
Q9ULB5		Q9ULB5	Single Protein	Cadherin-7 (CADH7_HUMAN)	CDH7	18	3.69427	71.465			2	87.0324	100	FALSE
P22607		P22607	Single Protein	Fibroblast growth factor receptor 3 (FGFR3_HUMAN)	FGFR3	4	5.08685	69.603			3	87.6541	100	FALSE
Q12797		Q12797	Single Protein	Aspartyl/asparaginyl beta-hydroxylase (ASPH_HUMAN)	ASPH	8	4.35356	67.942			3	85.8094	100	FALSE
Q504Y0		Q504Y0	Single Protein	Zinc transporter ZIP12 (S39AC_HUMAN)	SLC39A12	10	2.02605	60.9262			1	76.6169	100	FALSE
Q9H1U4		Q9H1U4	Single Protein	Multiple epidermal growth factor-like domains protein 9 (MEGF9_HUMAN)	MEGF9	9	8.9701	36.2126			4	62.9427	100	FALSE
Q9NR34		Q9NR34	Single Protein	Mannosyl-oligosaccharide 1,2-alpha-mannosidase IC (MA1C1_HUMAN)	MAN1C1	1	16.5079	81.746			6	70.866	100	FALSE
Q9UK55		Q9UK55	Single Protein	Protein Z-dependent protease inhibitor (ZPI_HUMAN)	SERPINA10	14	12.8378	84.2342			5	50.6742	100	FALSE
O43866		O43866	Single Protein	CD5 antigen-like (CD5L_HUMAN)	CD5L	1	15.562	85.3026			3	38.0629	100	FALSE
P05997		P05997	Single Protein	Collagen alpha-2(V) chain (CO5A2_HUMAN)	COL5A2	2	2.80187	81.054			2	144.821	100	FALSE
P16112		P16112	Single Protein	Aggrecan core protein (PGCA_HUMAN)	ACAN	15	1.86335	28.53			3	250.04	100	FALSE
P21860		P21860	Single Protein	Receptor tyrosine-protein kinase erbB-3 (ERBB3_HUMAN)	ERBB3	12	1.78838	79.0611			1	148.002	100	FALSE
P29323		P29323	Single Protein	Ephrin type-B receptor 2 (EPHB2_HUMAN)	EPHB2	1	1.70616	82.3697			1	117.417	100	FALSE
P49257		P49257	Single Protein	Protein ERGIC-53 (LMAN1_HUMAN)	LMAN1	18	13.9216	70.9804			5	57.513	100	FALSE
P53634		P53634	Single Protein	Dipeptidyl peptidase 1 (CATC_HUMAN)	CTSC	11	19.4384	85.0972	Oxidation of M(M360)		6	51.8203	100	FALSE
Q13554		Q13554	Single Protein	Calcium/calmodulin-dependent protein kinase type II subunit beta (KCC2B_HUMAN)	CAMK2B	7	6.75676	80.3303			3	72.632	100	FALSE
Q6UWR7		Q6UWR7	Single Protein	Ectonucleotide pyrophosphatase/phosphodiesterase family member 6 (ENPP6_HUMAN)	ENPP6	4	15.6818	100			5	50.2084	100	FALSE
Q8IWU5		Q8IWU5	Single Protein	Extracellular sulfatase Sulf-2 (SULF2_HUMAN)	SULF2	20	2.52874	80.3448			2	100.39	100	FALSE
Q8IZJ3		Q8IZJ3	Single Protein	C3 and PZP-like alpha-2-macroglobulin domain-containing protein 8 (CPMD8_HUMAN)	CPAMD8	19	2.33422	76.1804			3	206.571	100	FALSE
Q9NPC4		Q9NPC4	Single Protein	Lactosylceramide 4-alpha-galactosyltransferase (A4GAT_HUMAN)	A4GALT	22	11.0482	89.2351			3	40.4728	100	FALSE
Q9NPR2		Q9NPR2	Single Protein	Semaphorin-4B (SEM4B_HUMAN)	SEMA4B	15	12.9808	69.5913	Oxidation of M(M358, M424)		7	92.1347	100	FALSE
Q9NZK5		Q9NZK5	Single Protein	Adenosine deaminase CECR1 (CECR1_HUMAN)	CECR1	22	9.78474	93.3464			4	58.8952	100	FALSE
Q9Y6N8		Q9Y6N8	Single Protein	Cadherin-10 (CAD10_HUMAN)	CDH10	5	3.04569	76.9036			2	88.3966	100	FALSE
O75071		O75071	Single Protein	EF-hand calcium-binding domain-containing protein 14 (EFC14_HUMAN)	EFCAB14	1	10.101	92.5253			3	54.9972	100	FALSE
O95633		O95633	Single Protein	Follistatin-related protein 3 (FSTL3_HUMAN)	FSTL3	19	22.4335	77.9468			5	27.6448	100	FALSE
P07093		P07093	Single Protein	Glia-derived nexin (GDN_HUMAN)	SERPINE2	2	8.79397	76.8844			4	43.9742	100	FALSE
P22891		P22891	Single Protein	Vitamin K-dependent protein Z (PROZ_HUMAN)	PROZ	13	13.5	73.5			4	44.7147	100	FALSE
P01765		P01765	Single Protein	Ig heavy chain V-III region TIL (HV304_HUMAN)			26.087	100			3	12.3481	100	FALSE
P02533		P02533	Single Protein	Keratin, type I cytoskeletal 14 (K1C14_HUMAN)	KRT14	17	1.90678	87.2881			1	51.5294	100	FALSE
P01598		P01598	Single Protein	Ig kappa chain V-I region EU (KV106_HUMAN)			43.5185	67.5926	Oxidation of M(M4)		4	11.7808	100	FALSE
P13987		P13987	Single Protein	CD59 glycoprotein (CD59_HUMAN)	CD59	11	28.9062	69.5312			5	14.1678	100	FALSE
O60888		O60888	Single Protein	Protein CutA (CUTA_HUMAN)	CUTA	6	40.7821	77.6536	Oxidation of M(M121, M122)		7	19.1041	100	FALSE
Q14574		Q14574	Single Protein	Desmocollin-3 (DSC3_HUMAN)	DSC3	18	2.56696	80.5804	Oxidation of M(M276)		2	99.9062	100	FALSE
Q8TCZ2		Q8TCZ2	Single Protein	CD99 antigen-like protein 2 (C99L2_HUMAN)	CD99L2	X	24.8092	83.9695			7	27.9687	100	FALSE
P52429		P52429	Single Protein	Diacylglycerol kinase epsilon (DGKE_HUMAN)	DGKE	17	4.93827	86.5961	Oxidation of M(M198)		2	63.8849	100	FALSE
Q96S96		Q96S96	Single Protein	Phosphatidylethanolamine-binding protein 4 (PEBP4_HUMAN)	PEBP4	8	33.4802	76.652	Oxidation of M(M75, M196)		7	25.7168	100	FALSE
O75711		O75711	Single Protein	Scrapie-responsive protein 1 (SCRG1_HUMAN)	SCRG1	4	58.1633	100	Oxidation of M(M67)		4	11.0734	100	FALSE
Q96KR1		Q96KR1	Single Protein	Zinc finger RNA-binding protein (ZFR_HUMAN)	ZFR	5	1.39665	69.0875			1	116.939	100	FALSE
P00441		P00441	Single Protein	Superoxide dismutase [Cu-Zn] (SODC_HUMAN)	SOD1	21	33.1169	78.5714			5	15.9259	100	FALSE
Q08554		Q08554	Single Protein	Desmocollin-1 (DSC1_HUMAN)	DSC1	18	2.12528	82.2148			1	99.9237	100	FALSE
Q5FWE3		Q5FWE3	Single Protein	Proline-rich transmembrane protein 3 (PRRT3_HUMAN)	PRRT3	3	6.62589	62.895	Oxidation of M(M83)		5	102.134	100	FALSE
Q8NBS9		Q8NBS9	Single Protein	Thioredoxin domain-containing protein 5 (TXND5_HUMAN)	TXNDC5	6	6.71296	85.1852			2	47.5987	100	FALSE
P35542		P35542	Single Protein	Serum amyloid A-4 protein (SAA4_HUMAN)	SAA4	11	34.6154	100	Oxidation of M(M35, M43)		7	14.7373	100	FALSE
Q6UXB8		Q6UXB8	Single Protein	Peptidase inhibitor 16 (PI16_HUMAN)	PI16	6	16.8467	63.4989	Oxidation of M(M36)	Oxidation of M (M97-{M97 M103})	5	49.4395	100	FALSE
P02655		P02655	Single Protein	Apolipoprotein C-II (APOC2_HUMAN)	APOC2	19	62.3762	63.3663	Oxidation of M(M31)		7	11.2768	100	FALSE
P08174		P08174	Single Protein	Complement decay-accelerating factor (DAF_HUMAN)	CD55	1	8.66142	91.601			3	41.3736	100	FALSE
Q5T848		Q5T848	Single Protein	Probable G-protein coupled receptor 158 (GP158_HUMAN)	GPR158	10	0.987654	94.321			1	135.404	100	FALSE
Q86X29		Q86X29	Single Protein	Lipolysis-stimulated lipoprotein receptor (LSR_HUMAN)	LSR	19	6.16333	73.0354	Oxidation of M(M402)		3	71.3939	100	FALSE
Q9ULF5		Q9ULF5	Single Protein	Zinc transporter ZIP10 (S39AA_HUMAN)	SLC39A10	2	4.21179	69.7954			3	94.0727	100	FALSE
O14793		O14793	Single Protein	Growth/differentiation factor 8 (GDF8_HUMAN)	MSTN	2	19.7333	89.8667			5	42.7225	100	FALSE
O15335		O15335	Single Protein	Chondroadherin (CHAD_HUMAN)	CHAD	17	27.8552	88.8579			6	40.4503	100	FALSE
Q8NBP7		Q8NBP7	Single Protein	Proprotein convertase subtilisin/kexin type 9 (PCSK9_HUMAN)	PCSK9	1	9.53757	75.1445	Oxidation of M(M201)		4	74.2391	100	FALSE
O00461		O00461	Single Protein	Golgi integral membrane protein 4 (GOLI4_HUMAN)	GOLIM4	3	6.89655	93.8218			3	81.8313	100	FALSE
O95965		O95965	Single Protein	Integrin beta-like protein 1 (ITGBL_HUMAN)	ITGBL1	13	13.3603	77.7328			5	53.8835	100	FALSE
P14207		P14207	Single Protein	Folate receptor beta (FOLR2_HUMAN)	FOLR2	11	12.549	86.6667			2	29.2598	100	FALSE
P18428		P18428	Single Protein	Lipopolysaccharide-binding protein (LBP_HUMAN)	LBP	20	14.7609	56.5489	Oxidation of M(M267)		6	53.3499	100	FALSE
P29120		P29120	Single Protein	Neuroendocrine convertase 1 (NEC1_HUMAN)	PCSK1	5	6.2417	74.3692	Oxidation of M(M667)		4	84.0993	100	FALSE
Q13443		Q13443	Single Protein	Disintegrin and metalloproteinase domain-containing protein 9 (ADAM9_HUMAN)	ADAM9	8	3.2967	83.2723			2	90.4971	100	FALSE
Q7Z553		Q7Z553	Single Protein	MAM domain-containing glycosylphosphatidylinositol anchor protein 2 (MDGA2_HUMAN)	MDGA2	14	4.91632	89.6444			3	107.368	100	FALSE
Q8NFZ4		Q8NFZ4	Single Protein	Neuroligin-2 (NLGN2_HUMAN)	NLGN2	17	11.018	65.0299			5	90.7629	100	FALSE
Q92743		Q92743	Single Protein	Serine protease HTRA1 (HTRA1_HUMAN)	HTRA1	10	17.9167	76.6667			6	51.2546	100	FALSE
P54756		P54756	Single Protein	Ephrin type-A receptor 5 (EPHA5_HUMAN)	EPHA5	4	3.47155	85.1495			2	114.729	100	FALSE
P80303		P80303	Single Protein	Nucleobindin-2 (NUCB2_HUMAN)	NUCB2	11	7.85714	100			4	50.1643	100	FALSE
Q15782		Q15782	Single Protein	Chitinase-3-like protein 2 (CH3L2_HUMAN)	CHI3L2	1	12.0513	86.9231	Oxidation of M(M190)		3	43.473	100	FALSE
Q86SR1		Q86SR1	Single Protein	Polypeptide N-acetylgalactosaminyltransferase 10 (GLT10_HUMAN)	GALNT10	5	8.95522	94.6932	Oxidation of M(M98, M284)		4	68.9477	100	FALSE
Q8IUK5		Q8IUK5	Single Protein	Plexin domain-containing protein 1 (PLDX1_HUMAN)	PLXDC1	17	11.2	72.4	Oxidation of M(M293)		4	55.725	100	FALSE
Q9NZU1		Q9NZU1	Single Protein	Leucine-rich repeat transmembrane protein FLRT1 (FLRT1_HUMAN)	FLRT1	11	2.78638	85.6037			1	71.3135	100	FALSE
Q9UHL4		Q9UHL4	Single Protein	Dipeptidyl peptidase 2 (DPP2_HUMAN)	DPP7	9	21.9512	86.7886			7	54.3072	100	FALSE
Q9UPU3		Q9UPU3	Single Protein	VPS10 domain-containing receptor SorCS3 (SORC3_HUMAN)	SORCS3	10	3.35516	71.2766	Oxidation of M(M101)		4	135.67	100	FALSE
O00339		O00339	Single Protein	Matrilin-2 (MATN2_HUMAN)	MATN2	8	7.00837	84.6234			5	106.767	100	FALSE
O43173		O43173	Single Protein	Sia-alpha-2,3-Gal-beta-1,4-GlcNAc-R:alpha 2,8-sialyltransferase (SIA8C_HUMAN)	ST8SIA3	18	13.4211	91.3158			5	43.9416	100	FALSE
O75976		O75976	Single Protein	Carboxypeptidase D (CBPD_HUMAN)	CPD	17	1.44928	81.8116			2	152.835	100	FALSE
O95980		O95980	Single Protein	Reversion-inducing cysteine-rich protein with Kazal motifs (RECK_HUMAN)	RECK	9	4.32544	81.3594			3	106.386	100	FALSE
P15289		P15289	Single Protein	Arylsulfatase A (ARSA_HUMAN)	ARSA	22	10.8481	51.0848			3	53.5537	100	FALSE
P48147		P48147	Single Protein	Prolyl endopeptidase (PPCE_HUMAN)	PREP	6	3.52113	94.6479			2	80.648	100	FALSE
P62993		P62993	Single Protein	Growth factor receptor-bound protein 2 (GRB2_HUMAN)	GRB2	17	11.0599	100			2	25.1904	100	FALSE
Q7LFX5		Q7LFX5	Single Protein	Carbohydrate sulfotransferase 15 (CHSTF_HUMAN)	CHST15	10	7.84314	81.9964			4	64.8846	100	FALSE
Q9BRK3		Q9BRK3	Single Protein	Matrix-remodeling-associated protein 8 (MXRA8_HUMAN)	MXRA8	1	10.8597	91.4027			3	49.1011	100	FALSE
P01602		P01602	Single Protein	Ig heavy chain V-I region 5 (Fragment) (KV110_HUMAN)	IGKV1-5	2	40.1709	70.9402	Oxidation of M(M26)		4	12.7734	100	FALSE
P01743		P01743	Single Protein	Ig heavy chain V-I region HG3 (HV102_HUMAN)			32.4786	100			5	12.9373	100	FALSE
P23083		P23083	Single Protein	Ig heavy chain V-I region V35 (HV103_HUMAN)			29.9145	100	Oxidation of M(M67)		6	13.0004	100	FALSE
P01780		P01780	Single Protein	Ig heavy chain V-III region JON (HV319_HUMAN)			25.2174	100			3	12.5553	100	FALSE
P01833		P01833	Single Protein	Polymeric immunoglobulin receptor (PIGR_HUMAN)	PIGR	1	7.06806	95.8115			3	83.2317	100	FALSE
P02654		P02654	Single Protein	Apolipoprotein C-I (APOC1_HUMAN)	APOC1	19	39.759	59.0361	Oxidation of M(M64)		7	9.32609	100	FALSE
P02656		P02656	Single Protein	Apolipoprotein C-III (APOC3_HUMAN)	APOC3	11	55.5556	100			4	10.8455	100	FALSE
P61981		P61981	Single Protein	14-3-3 protein gamma (1433G_HUMAN)	YWHAG	7	17.004	100	Oxidation of M(M223)		5	28.2849	100	FALSE
Q9NPD7		Q9NPD7	Single Protein	Neuritin (NRN1_HUMAN)	NRN1	6	36.6197	69.7183	Oxidation of M(M49)		6	15.3228	100	FALSE
P27348		P27348	Single Protein	14-3-3 protein theta (1433T_HUMAN)	YWHAQ	2	13.0612	100	Oxidation of M(M218)		4	27.7468	100	FALSE
P25713		P25713	Single Protein	Metallothionein-3 (MT3_HUMAN)	MT3	16	64.7059	100	Oxidation of M(M1)		4	6.92149	100	FALSE
P09382		P09382	Single Protein	Galectin-1 (LEG1_HUMAN)	LGALS1	22	45.9259	100			5	14.7062	100	FALSE
Q8IW52		Q8IW52	Single Protein	SLIT and NTRK-like protein 4 (SLIK4_HUMAN)	SLITRK4	X	5.85424	80.1673	Oxidation of M(M264)		3	94.2713	100	FALSE
A6NLU5		A6NLU5	Single Protein	V-set and transmembrane domain-containing protein 2B (VTM2B_HUMAN)	VSTM2B	19	14.386	82.1053			4	30.2786	100	FALSE
P02745		P02745	Single Protein	Complement C1q subcomponent subunit A (C1QA_HUMAN)	C1QA	1	28.9796	100			5	26.0002	100	FALSE
Q14508		Q14508	Single Protein	WAP four-disulfide core domain protein 2 (WFDC2_HUMAN)	WFDC2	20	30.6452	100	Oxidation of M(M107)		4	12.9839	100	FALSE
Q6P4E1		Q6P4E1	Single Protein	Protein CASC4 (CASC4_HUMAN)	CASC4	15	6.46651	89.8383			2	48.8347	100	FALSE
O75077		O75077	Single Protein	Disintegrin and metalloproteinase domain-containing protein 23 (ADA23_HUMAN)	ADAM23	2	6.12981	80.2885			3	91.8665	100	FALSE
O75509		O75509	Single Protein	Tumor necrosis factor receptor superfamily member 21 (TNR21_HUMAN)	TNFRSF21	6	7.78626	93.2824	Oxidation of M(M184)		4	71.7991	100	FALSE
P08582		P08582	Single Protein	Melanotransferrin (TRFM_HUMAN)	MFI2	3	3.38753	85.2304			2	80.1633	100	FALSE
P40925		P40925	Single Protein	Malate dehydrogenase, cytoplasmic (MDHC_HUMAN)	MDH1	2	13.7725	78.4431			4	36.403	100	FALSE
P55011		P55011	Single Protein	Solute carrier family 12 member 2 (S12A2_HUMAN)	SLC12A2	5	3.63036	69.967			2	131.364	100	FALSE
Q9NX62		Q9NX62	Single Protein	Inositol monophosphatase 3 (IMPA3_HUMAN)	IMPAD1	8	14.2061	80.5014			3	38.657	100	FALSE
O15197		O15197	Single Protein	Ephrin type-B receptor 6 (EPHB6_HUMAN)	EPHB6	7	7.2478	66.0137			4	110.63	100	FALSE
O75173		O75173	Single Protein	A disintegrin and metalloproteinase with thrombospondin motifs 4 (ATS4_HUMAN)	ADAMTS4	1	3.10633	73.9546			1	90.1388	100	FALSE
O95841		O95841	Single Protein	Angiopoietin-related protein 1 (ANGL1_HUMAN)	ANGPTL1	1	4.07332	84.9287			2	56.6834	100	FALSE
P62158		P62158	Single Protein	Calmodulin (CALM_HUMAN)	CALM1	14	22.1477	75.1678			2	16.8268	100	FALSE
Q16627		Q16627	Single Protein	C-C motif chemokine 14 (CCL14_HUMAN)	CCL14	17	39.7849	100	Oxidation of M(M50)		3	10.6713	100	FALSE
Q8TAB3		Q8TAB3	Single Protein	Protocadherin-19 (PCD19_HUMAN)	PCDH19	X	1.91638	72.8223			1	126.174	100	FALSE
Q9H3S3		Q9H3S3	Single Protein	Transmembrane protease serine 5 (TMPS5_HUMAN)	TMPRSS5	11	4.37637	76.5864			1	49.5285	100	FALSE
Q9H8J5		Q9H8J5	Single Protein	MANSC domain-containing protein 1 (MANS1_HUMAN)	MANSC1	12	15.5452	61.0209			4	46.7806	100	FALSE
Q9NPH3		Q9NPH3	Single Protein	Interleukin-1 receptor accessory protein (IL1AP_HUMAN)	IL1RAP	3	7.36842	87.193			5	65.3767	100	FALSE
O75487		O75487	Single Protein	Glypican-4 (GPC4_HUMAN)	GPC4	X	3.05755	86.1511			1	62.3717	100	FALSE
O75503		O75503	Single Protein	Ceroid-lipofuscinosis neuronal protein 5 (CLN5_HUMAN)	CLN5	13	8.65922	86.8715			3	41.4696	100	FALSE
P14384		P14384	Single Protein	Carboxypeptidase M (CBPM_HUMAN)	CPM	12	4.28894	83.07			1	50.4815	100	FALSE
P20933		P20933	Single Protein	N(4)-(beta-N-acetylglucosaminyl)-L-asparaginase (ASPG_HUMAN)	AGA	4	8.09249	66.763			3	37.1843	100	FALSE
P32119		P32119	Single Protein	Peroxiredoxin-2 (PRDX2_HUMAN)	PRDX2	19	19.1919	82.8283			4	21.8782	100	FALSE
P35590		P35590	Single Protein	Tyrosine-protein kinase receptor Tie-1 (TIE1_HUMAN)	TIE1	1	3.16344	75.1318			2	125.01	100	FALSE
P98172		P98172	Single Protein	Ephrin-B1 (EFNB1_HUMAN)	EFNB1	X	12.7168	90.7514			3	37.9825	100	FALSE
Q13867		Q13867	Single Protein	Bleomycin hydrolase (BLMH_HUMAN)	BLMH	17	5.27473	100			2	52.528	100	FALSE
Q14956		Q14956	Single Protein	Transmembrane glycoprotein NMB (GPNMB_HUMAN)	GPNMB	7	5.59441	65.7343			3	63.8819	100	FALSE
Q5VY43		Q5VY43	Single Protein	Platelet endothelial aggregation receptor 1 (PEAR1_HUMAN)	PEAR1	1	1.54291	51.3983			1	110.591	100	FALSE
Q63HQ2		Q63HQ2	Single Protein	Pikachurin (EGFLA_HUMAN)	EGFLAM	5	3.04818	86.824			2	111.2	100	FALSE
Q68BL7		Q68BL7	Single Protein	Olfactomedin-like protein 2A (OLM2A_HUMAN)	OLFML2A	9	5.06135	84.2025			2	73.0087	100	FALSE
Q6ZRP7		Q6ZRP7	Single Protein	Sulfhydryl oxidase 2 (QSOX2_HUMAN)	QSOX2	9	6.01719	89.5415			3	77.4796	100	FALSE
Q7Z6L0		Q7Z6L0	Single Protein	Proline-rich transmembrane protein 2 (PRRT2_HUMAN)	PRRT2	16	13.5294	61.7647			2	34.9233	100	FALSE
Q92820		Q92820	Single Protein	Gamma-glutamyl hydrolase (GGH_HUMAN)	GGH	8	16.6667	71.0692			5	35.9412	100	FALSE
Q93063		Q93063	Single Protein	Exostosin-2 (EXT2_HUMAN)	EXT2	11	1.39276	85.2368			1	82.2019	100	FALSE
O14522		O14522	Single Protein	Receptor-type tyrosine-protein phosphatase T (PTPRT_HUMAN)	PTPRT	20	1.66551	82.0958			2	162.031	100	FALSE
O75354		O75354	Single Protein	Ectonucleoside triphosphate diphosphohydrolase 6 (ENTP6_HUMAN)	ENTPD6	20	10.124	86.157			4	53.2125	100	FALSE
P10646		P10646	Single Protein	Tissue factor pathway inhibitor (TFPI1_HUMAN)	TFPI	2	15.1316	75.9868			2	34.992	100	FALSE
P29122		P29122	Single Protein	Proprotein convertase subtilisin/kexin type 6 (PCSK6_HUMAN)	PCSK6	15	4.43756	79.8762			2	106.351	100	FALSE
Q7LGC8		Q7LGC8	Single Protein	Carbohydrate sulfotransferase 3 (CHST3_HUMAN)	CHST3	10	6.68058	91.6493			2	54.6713	100	FALSE
Q86VZ4		Q86VZ4	Single Protein	Low-density lipoprotein receptor-related protein 11 (LRP11_HUMAN)	LRP11	6	10.2	85			3	53.2776	100	FALSE
Q8N0W4	Q8NFZ3	Q8N0W4, Q8NFZ3	Related Proteins	Neuroligin-4, X-linked (NLGNX_HUMAN)	NLGN4X	X	5.14706	58.8235			3	91.8569	100	FALSE
Q92484		Q92484	Single Protein	Acid sphingomyelinase-like phosphodiesterase 3a (ASM3A_HUMAN)	SMPDL3A	6	10.3753	84.5475			3	51.2277	100	FALSE
Q9HBR0		Q9HBR0	Single Protein	Putative sodium-coupled neutral amino acid transporter 10 (S38AA_HUMAN)	SLC38A10	17	3.66399	78.1948			2	119.687	100	FALSE
Q9UHY7		Q9UHY7	Single Protein	Enolase-phosphatase E1 (ENOPH_HUMAN)	ENOPH1	4	8.42912	83.1418			1	28.9145	100	FALSE
Q9UKQ2		Q9UKQ2	Single Protein	Disintegrin and metalloproteinase domain-containing protein 28 (ADA28_HUMAN)	ADAM28	8	2.06452	81.5484			1	87.0902	100	FALSE
Q9Y2J2		Q9Y2J2	Single Protein	Band 4.1-like protein 3 (E41L3_HUMAN)	EPB41L3	18	1.74793	84.6366			1	120.603	100	FALSE
P62805		P62805	Single Protein	Histone H4 (H4_HUMAN)	HIST1H4A	6	51.4563	100	Oxidation of M(M85)		6	11.3604	100	FALSE
P06309		P06309	Single Protein	Ig kappa chain V-II region GM607 (Fragment) (KV205_HUMAN)			38.4615	70.0855	Oxidation of M(M8)		5	12.6563	100	FALSE
P01825		P01825	Single Protein	Ig heavy chain V-II region NEWM (HV207_HUMAN)			24.7863	67.5214			5	12.7823	100	FALSE
P0DJI8		P0DJI8	Single Protein	Serum amyloid A-1 protein (SAA1_HUMAN)	SAA1	11	40.9836	100			4	13.5235	100	FALSE
P01771		P01771	Single Protein	Ig heavy chain V-III region HIL (HV310_HUMAN)			9.09091	100			2	13.5572	100	FALSE
P31946		P31946	Single Protein	14-3-3 protein beta/alpha (1433B_HUMAN)	YWHAB	20	15.4472	100	Oxidation of M(M220)		4	28.0648	100	FALSE
Q04917		Q04917	Single Protein	14-3-3 protein eta (1433F_HUMAN)	YWHAH	22	10.9756	100	Oxidation of M(M223)		4	28.201	100	FALSE
P61626		P61626	Single Protein	Lysozyme C (LYSC_HUMAN)	LYZ	12	35.1351	100			3	16.5263	100	FALSE
Q9Y696		Q9Y696	Single Protein	Chloride intracellular channel protein 4 (CLIC4_HUMAN)	CLIC4	1	25.2964	100			4	28.7537	100	FALSE
O94760		O94760	Single Protein	N(G),N(G)-dimethylarginine dimethylaminohydrolase 1 (DDAH1_HUMAN)	DDAH1	1	17.193	85.614			3	31.1019	100	FALSE
Q15293		Q15293	Single Protein	Reticulocalbin-1 (RCN1_HUMAN)	RCN1	11	15.1057	90.3323			4	38.8662	100	FALSE
O00499		O00499	Single Protein	Myc box-dependent-interacting protein 1 (BIN1_HUMAN)	BIN1	2	3.03541	73.0185			1	64.6594	100	FALSE
O43291		O43291	Single Protein	Kunitz-type protease inhibitor 2 (SPIT2_HUMAN)	SPINT2	19	15.0794	100			3	28.2098	100	FALSE
O75093		O75093	Single Protein	Slit homolog 1 protein (SLIT1_HUMAN)	SLIT1	10	0.586701	71.1213			1	167.816	100	FALSE
O94772		O94772	Single Protein	Lymphocyte antigen 6H (LY6H_HUMAN)	LY6H	8	28.5714	50.7143	Oxidation of M(M72)		4	14.6591	100	FALSE
P49418		P49418	Single Protein	Amphiphysin (AMPH_HUMAN)	AMPH	7	2.73381	65.3237			1	76.21	100	FALSE
P10599		P10599	Single Protein	Thioredoxin (THIO_HUMAN)	TXN	9	31.4286	100	Oxidation of M(M74)		4	11.7297	100	FALSE
P13598		P13598	Single Protein	Intercellular adhesion molecule 2 (ICAM2_HUMAN)	ICAM2	17	14.9091	84.7273			3	30.6346	100	FALSE
Q16658		Q16658	Single Protein	Fascin (FSCN1_HUMAN)	FSCN1	7	7.91075	100			3	54.4961	100	FALSE
Q6UWY5		Q6UWY5	Single Protein	Olfactomedin-like protein 1 (OLFL1_HUMAN)	OLFML1	11	6.21891	82.5871			2	45.9214	100	FALSE
Q9UQM7		Q9UQM7	Single Protein	Calcium/calmodulin-dependent protein kinase type II subunit alpha (KCC2A_HUMAN)	CAMK2A	5	6.48536	86.1925			2	54.0535	100	FALSE
P01185		P01185	Single Protein	Vasopressin-neurophysin 2-copeptin (NEU2_HUMAN)	AVP	20	35.9756	100			3	17.3129	100	FALSE
P01213		P01213	Single Protein	Proenkephalin-B (PDYN_HUMAN)	PDYN	20	19.685	100			3	28.3672	100	FALSE
P01612		P01612	Single Protein	Ig kappa chain V-I region Mev (KV120_HUMAN)			16.5138	61.4679	Oxidation of M(M4)		2	11.8628	100	FALSE
P53041		P53041	Single Protein	Serine/threonine-protein phosphatase 5 (PPP5_HUMAN)	PPP5C	19	2.60521	83.9679			1	56.8422	100	FALSE
P55283		P55283	Single Protein	Cadherin-4 (CADH4_HUMAN)	CDH4	20	5.02183	55.786	Oxidation of M(M75)		4	100.218	100	FALSE
Q6UWH4		Q6UWH4	Single Protein	Protein FAM198B (F198B_HUMAN)	FAM198B	4	4.4316	86.7052			2	57.5161	100	FALSE
Q86TH1		Q86TH1	Single Protein	ADAMTS-like protein 2 (ATL2_HUMAN)	ADAMTSL2	9	2.83912	71.1882			1	104.553	100	FALSE
Q9BZR6		Q9BZR6	Single Protein	Reticulon-4 receptor (RTN4R_HUMAN)	RTN4R	22	7.18816	83.0867			2	50.6761	100	FALSE
Q9ULI3		Q9ULI3	Single Protein	Protein HEG homolog 1 (HEG1_HUMAN)	HEG1	3	4.56191	63.4323			3	147.369	100	FALSE
P05062		P05062	Single Protein	Fructose-bisphosphate aldolase B (ALDOB_HUMAN)	ALDOB	9	7.14286	79.9451			2	39.4481	100	FALSE
P13497		P13497	Single Protein	Bone morphogenetic protein 1 (BMP1_HUMAN)	BMP1	8	1.11562	86.4097			1	111.178	100	FALSE
P43234		P43234	Single Protein	Cathepsin O (CATO_HUMAN)	CTSO	4	13.3956	74.7664	Oxidation of M(M231)		3	35.9346	100	FALSE
Q96BZ4		Q96BZ4	Single Protein	Phospholipase D4 (PLD4_HUMAN)	PLD4	14	13.834	69.5652			4	55.5913	100	FALSE
Q99519		Q99519	Single Protein	Sialidase-1 (NEUR1_HUMAN)	NEU1	6	6.26506	70.8434			2	45.4386	100	FALSE
Q99784		Q99784	Single Protein	Noelin (NOE1_HUMAN)	OLFM1	9	6.39175	90.3093	Oxidation of M(M451)		2	55.3075	100	FALSE
Q9UBX7		Q9UBX7	Single Protein	Kallikrein-11 (KLK11_HUMAN)	KLK11	19	21.2766	88.6525			3	31.0388	100	FALSE
Q9UMX5		Q9UMX5	Single Protein	Neudesin (NENF_HUMAN)	NENF	1	36.6279	100			5	18.8448	100	FALSE
P09172		P09172	Single Protein	Dopamine beta-hydroxylase (DOPO_HUMAN)	DBH	9	8.2658	77.4716			3	69.0207	100	FALSE
P10745		P10745	Single Protein	Retinol-binding protein 3 (RET3_HUMAN)	RBP3	10	6.57578	63.9936			3	135.278	100	FALSE
P11226		P11226	Single Protein	Mannose-binding protein C (MBL2_HUMAN)	MBL2	10	14.5161	100			2	26.127	100	FALSE
P11279		P11279	Single Protein	Lysosome-associated membrane glycoprotein 1 (LAMP1_HUMAN)	LAMP1	13	9.59233	73.1415			4	44.8538	100	FALSE
P13489		P13489	Single Protein	Ribonuclease inhibitor (RINI_HUMAN)	RNH1	11	18.0043	92.8416			5	49.9411	100	FALSE
P23528		P23528	Single Protein	Cofilin-1 (COF1_HUMAN)	CFL1	11	51.2048	100			5	18.4907	100	FALSE
P25774		P25774	Single Protein	Cathepsin S (CATS_HUMAN)	CTSS	1	8.1571	88.2175			2	37.4713	100	FALSE
P29966		P29966	Single Protein	Myristoylated alanine-rich C-kinase substrate (MARCS_HUMAN)	MARCKS	6	18.3735	52.1084			4	31.5359	100	FALSE
P54108		P54108	Single Protein	Cysteine-rich secretory protein 3 (CRIS3_HUMAN)	CRISP3	6	17.9592	73.0612			2	27.612	100	FALSE
P61970		P61970	Single Protein	Nuclear transport factor 2 (NTF2_HUMAN)	NUTF2	16	51.1811	100	Oxidation of M(M118)		5	14.469	100	FALSE
Q00973		Q00973	Single Protein	Beta-1,4 N-acetylgalactosaminyltransferase 1 (B4GN1_HUMAN)	B4GALNT1	12	7.69231	88.743			2	58.8457	100	FALSE
Q01469		Q01469	Single Protein	Fatty acid-binding protein, epidermal (FABP5_HUMAN)	FABP5	8	20.7407	100			3	15.1546	100	FALSE
Q13231		Q13231	Single Protein	Chitotriosidase-1 (CHIT1_HUMAN)	CHIT1	1	12.8755	82.618			3	51.6484	100	FALSE
Q13555		Q13555	Single Protein	Calcium/calmodulin-dependent protein kinase type II subunit gamma (KCC2G_HUMAN)	CAMK2G	10	4.48029	82.4373			1	62.5697	100	FALSE
Q13641		Q13641	Single Protein	Trophoblast glycoprotein (TPBG_HUMAN)	TPBG	6	4.52381	65.7143			1	46.0028	100	FALSE
Q14314		Q14314	Single Protein	Fibroleukin (FGL2_HUMAN)	FGL2	7	10.4784	100			3	50.1968	100	FALSE
Q16568		Q16568	Single Protein	Cocaine- and amphetamine-regulated transcript protein (CART_HUMAN)	CARTPT	5	31.0345	100			4	12.8208	100	FALSE
Q5VUB5		Q5VUB5	Single Protein	Protein FAM171A1 (F1711_HUMAN)	FAM171A1	10	1.34831	66.4045			1	97.7931	100	FALSE
Q8IVN8		Q8IVN8	Single Protein	Somatomedin-B and thrombospondin type-1 domain-containing protein (SBSPO_HUMAN)	SBSPON	8	26.1364	100			4	29.5905	100	FALSE
Q8IZA0		Q8IZA0	Single Protein	Dyslexia-associated protein KIAA0319-like protein (K319L_HUMAN)	KIAA0319L	1	2.47855	69.0181			2	115.586	100	FALSE
Q8IZP7		Q8IZP7	Single Protein	Heparan-sulfate 6-O-sulfotransferase 3 (H6ST3_HUMAN)	HS6ST3	13	4.67091	92.569			1	54.8089	100	FALSE
Q8N2Q7		Q8N2Q7	Single Protein	Neuroligin-1 (NLGN1_HUMAN)	NLGN1	3	7.2619	64.7619			4	93.7758	100	FALSE
Q8NHJ6		Q8NHJ6	Single Protein	Leukocyte immunoglobulin-like receptor subfamily B member 4 (LIRB4_HUMAN)	LILRB4	19	2.67857	75.2232			1	49.3247	100	FALSE
Q9H336		Q9H336	Single Protein	Cysteine-rich secretory protein LCCL domain-containing 1 (CRLD1_HUMAN)	CRISPLD1	8	2.4	93.6	Oxidation of M(M40)		1	56.8514	100	FALSE
O00299		O00299	Single Protein	Chloride intracellular channel protein 1 (CLIC1_HUMAN)	CLIC1	6	12.4481	100			2	26.9057	100	FALSE
O43854		O43854	Single Protein	EGF-like repeat and discoidin I-like domain-containing protein 3 (EDIL3_HUMAN)	EDIL3	5	6.875	84.5833			2	53.73	100	FALSE
P04062		P04062	Single Protein	Glucosylceramidase (GLCM_HUMAN)	GBA	1	6.71642	81.1567			2	59.6782	100	FALSE
P04278		P04278	Single Protein	Sex hormone-binding globulin (SHBG_HUMAN)	SHBG	17	12.1891	90.0498			3	43.7518	100	FALSE
P22303		P22303	Single Protein	Acetylcholinesterase (ACES_HUMAN)	ACHE	7	10.4235	68.241			3	67.7533	100	FALSE
P28799		P28799	Single Protein	Granulins (GRN_HUMAN)	GRN	17	4.89039	57.6728			2	63.4998	100	FALSE
P29401		P29401	Single Protein	Transketolase (TKT_HUMAN)	TKT	3	3.5313	82.825			1	67.8347	100	FALSE
P54760		P54760	Single Protein	Ephrin type-B receptor 4 (EPHB4_HUMAN)	EPHB4	7	2.73556	88.3485			1	108.201	100	FALSE
P60660		P60660	Single Protein	Myosin light polypeptide 6 (MYL6_HUMAN)	MYL6	12	17.2185	100	Oxidation of M(M36)		2	16.9191	100	FALSE
P63208		P63208	Single Protein	S-phase kinase-associated protein 1 (SKP1_HUMAN)	SKP1	5	8.58896	100			1	18.6462	100	FALSE
P98153		P98153	Single Protein	Integral membrane protein DGCR2/IDD (IDD_HUMAN)	DGCR2	22	6	53.6364			2	60.772	100	FALSE
Q09328		Q09328	Single Protein	Alpha-1,6-mannosylglycoprotein 6-beta-N-acetylglucosaminyltransferase A (MGT5A_HUMAN)	MGAT5	2	6.34278	80.9717			3	84.4879	100	FALSE
Q13421		Q13421	Single Protein	Mesothelin (MSLN_HUMAN)	MSLN	16	6.34921	73.6508			3	68.9422	100	FALSE
Q14019		Q14019	Single Protein	Coactosin-like protein (COTL1_HUMAN)	COTL1	16	24.6479	100			2	15.935	100	FALSE
Q16288		Q16288	Single Protein	NT-3 growth factor receptor (NTRK3_HUMAN)	NTRK3	15	2.38379	70.0834			2	94.3676	100	FALSE
Q8TDQ0		Q8TDQ0	Single Protein	Hepatitis A virus cellular receptor 2 (HAVR2_HUMAN)	HAVCR2	5	18.9369	100			3	33.3729	100	FALSE
Q9H4F8		Q9H4F8	Single Protein	SPARC-related modular calcium-binding protein 1 (SMOC1_HUMAN)	SMOC1	14	5.06912	79.2627	Oxidation of M(M66)		2	48.1317	100	FALSE
Q9NY97		Q9NY97	Single Protein	N-acetyllactosaminide beta-1,3-N-acetylglucosaminyltransferase 2 (B3GN2_HUMAN)	B3GNT2	2	13.0982	100			4	45.9926	100	FALSE
P69905		P69905	Single Protein	Hemoglobin subunit alpha (HBA_HUMAN)	HBA1	16	28.169	100	Oxidation of M(M33)		3	15.2479	100	FALSE
P04207		P04207	Single Protein	Ig kappa chain V-III region CLL (KV308_HUMAN)			33.3333	70.5426	Oxidation of M(M24)		5	14.2662	100	FALSE
P01591		P01591	Single Protein	Immunoglobulin J chain (IGJ_HUMAN)	JCHAIN	4	32.0755	77.9874	Oxidation of M(M146)		4	18.087	100	FALSE
P48960		P48960	Single Protein	CD97 antigen (CD97_HUMAN)	CD97		3.9521	77.7246			2	91.8091	100	FALSE
P04434		P04434	Single Protein	Ig kappa chain V-III region VH (Fragment) (KV310_HUMAN)			23.2759	70.6897			2	12.7494	100	FALSE
O15232		O15232	Single Protein	Matrilin-3 (MATN3_HUMAN)	MATN3	2	4.11523	93.0041			1	52.7827	100	FALSE
P15291		P15291	Single Protein	Beta-1,4-galactosyltransferase 1 (B4GT1_HUMAN)	B4GALT1	9	14.3216	80.402			3	43.8923	100	FALSE
Q16769		Q16769	Single Protein	Glutaminyl-peptide cyclotransferase (QPCT_HUMAN)	QPCT	2	22.1607	71.1911			5	40.8508	100	FALSE
Q92765		Q92765	Single Protein	Secreted frizzled-related protein 3 (SFRP3_HUMAN)	FRZB	2	22.7692	72.6154			5	36.2303	100	FALSE
Q9NZ53		Q9NZ53	Single Protein	Podocalyxin-like protein 2 (PDXL2_HUMAN)	PODXL2	3	6.61157	50.7438			3	65.0356	100	FALSE
P05556		P05556	Single Protein	Integrin beta-1 (ITB1_HUMAN)	ITGB1	10	2.38095	75.8145			2	88.357	100	FALSE
P68104	Q5VTE0	P68104, Q5VTE0	Related Proteins	Elongation factor 1-alpha 1 (EF1A1_HUMAN)	EEF1A1	6	4.329	84.1991			2	50.1091	100	FALSE
Q13683		Q13683	Single Protein	Integrin alpha-7 (ITA7_HUMAN)	ITGA7	12	1.10076	74.3438			1	128.866	100	FALSE
Q86UD1		Q86UD1	Single Protein	Out at first protein homolog (OAF_HUMAN)	OAF	11	28.9377	75.0916			5	30.6686	100	FALSE
O75078		O75078	Single Protein	Disintegrin and metalloproteinase domain-containing protein 11 (ADA11_HUMAN)	ADAM11	17	10.7932	73.212			4	83.3644	100	FALSE
P01178		P01178	Single Protein	Oxytocin-neurophysin 1 (NEU1_HUMAN)	OXT	20	31.2	100			3	12.7128	100	FALSE
P09104		P09104	Single Protein	Gamma-enolase (ENOG_HUMAN)	ENO2	12	14.977	100			4	47.239	100	FALSE
P26572		P26572	Single Protein	Alpha-1,3-mannosyl-glycoprotein 2-beta-N-acetylglucosaminyltransferase (MGAT1_HUMAN)	MGAT1	5	12.5843	80.4494			4	50.8464	100	FALSE
P33151		P33151	Single Protein	Cadherin-5 (CADH5_HUMAN)	CDH5	16	6.7602	71.9388			3	87.474	100	FALSE
P04066		P04066	Single Protein	Tissue alpha-L-fucosidase (FUCO_HUMAN)	FUCA1	1	12.8755	75.3219			4	53.6547	100	FALSE
P09211		P09211	Single Protein	Glutathione S-transferase P (GSTP1_HUMAN)	GSTP1	11	31.4286	80			5	23.341	100	FALSE
P42857		P42857	Single Protein	Neuron-specific protein family member 1 (NSG1_HUMAN)	NSG1		12.973	100			2	20.8998	100	FALSE
P52209		P52209	Single Protein	6-phosphogluconate dehydrogenase, decarboxylating (6PGD_HUMAN)	PGD	1	2.27743	85.5072			1	53.106	100	FALSE
Q13145		Q13145	Single Protein	BMP and activin membrane-bound inhibitor homolog (BAMBI_HUMAN)	BAMBI	10	11.1538	100			1	29.0883	100	FALSE
Q13444		Q13444	Single Protein	Disintegrin and metalloproteinase domain-containing protein 15 (ADA15_HUMAN)	ADAM15	1	3.36037	64.3105			3	92.8992	100	FALSE
Q7Z5L7		Q7Z5L7	Single Protein	Podocan (PODN_HUMAN)	PODN	1	5.54649	87.602			2	68.9335	100	FALSE
Q9HCU0		Q9HCU0	Single Protein	Endosialin (CD248_HUMAN)	CD248	11	6.86922	50.7266			4	80.8073	100	FALSE
Q9P0K9		Q9P0K9	Single Protein	DOMON domain-containing protein FRRS1L (FRS1L_HUMAN)	FRRS1L	9	8.72093	79.9419			2	37.2463	100	FALSE
Q9UFP1		Q9UFP1	Single Protein	Protein FAM198A (F198A_HUMAN)	FAM198A	3	5.91304	82.7826			2	63.5975	100	FALSE
Q9Y287		Q9Y287	Single Protein	Integral membrane protein 2B (ITM2B_HUMAN)	ITM2B	13	11.6541	88.3459			3	30.3184	100	FALSE
O43278		O43278	Single Protein	Kunitz-type protease inhibitor 1 (SPIT1_HUMAN)	SPINT1	15	2.6465	73.1569			1	58.3602	100	FALSE
O60476		O60476	Single Protein	Mannosyl-oligosaccharide 1,2-alpha-mannosidase IB (MA1A2_HUMAN)	MAN1A2	1	6.24025	81.9033			2	72.9575	100	FALSE
O75083		O75083	Single Protein	WD repeat-containing protein 1 (WDR1_HUMAN)	WDR1	4	10.8911	89.1089			3	66.1519	100	FALSE
O95497		O95497	Single Protein	Pantetheinase (VNN1_HUMAN)	VNN1	6	3.31384	66.4717			1	56.9751	100	FALSE
P12277		P12277	Single Protein	Creatine kinase B-type (KCRB_HUMAN)	CKB	14	3.41207	80.8399			1	42.6173	100	FALSE
P16284		P16284	Single Protein	Platelet endothelial cell adhesion molecule (PECA1_HUMAN)	PECAM1	17	2.16802	95.122			1	82.4838	100	FALSE
P21810		P21810	Single Protein	Biglycan (PGS1_HUMAN)	BGN	X	14.6739	86.413			4	41.6275	100	FALSE
P35613		P35613	Single Protein	Basigin (BASI_HUMAN)	BSG	19	12.4675	64.4156			3	42.1741	100	FALSE
P40926		P40926	Single Protein	Malate dehydrogenase, mitochondrial (MDHM_HUMAN)	MDH2	7	12.426	86.3905			3	35.4807	100	FALSE
P48723		P48723	Single Protein	Heat shock 70 kDa protein 13 (HSP13_HUMAN)	HSPA13	21	11.6773	82.3779			4	51.8951	100	FALSE
P57087		P57087	Single Protein	Junctional adhesion molecule B (JAM2_HUMAN)	JAM2	21	20.4698	73.1544			4	33.1859	100	FALSE
Q0P6D2		Q0P6D2	Single Protein	Protein FAM69C (FA69C_HUMAN)	FAM69C	18	2.6253	70.8831			1	46.3903	100	FALSE
Q13308		Q13308	Single Protein	Inactive tyrosine-protein kinase 7 (PTK7_HUMAN)	PTK7	6	1.58879	82.6168			1	118.317	100	FALSE
Q6FHJ7		Q6FHJ7	Single Protein	Secreted frizzled-related protein 4 (SFRP4_HUMAN)	SFRP4	7	6.6474	90.4624	Oxidation of M(M112)		2	39.8003	100	FALSE
Q6UXZ4		Q6UXZ4	Single Protein	Netrin receptor UNC5D (UNC5D_HUMAN)	UNC5D	8	2.51836	78.8038			1	105.812	100	FALSE
Q9Y653		Q9Y653	Single Protein	G-protein coupled receptor 56 (GPR56_HUMAN)	GPR56		1.443	68.254			1	77.6882	100	FALSE
Q9Y6C2		Q9Y6C2	Single Protein	EMILIN-1 (EMIL1_HUMAN)	EMILIN1	2	6.79134	70.374			4	106.601	100	FALSE
O14657		O14657	Single Protein	Torsin-1B (TOR1B_HUMAN)	TOR1B	9	3.27381	90.4762			1	37.9548	100	FALSE
O60291		O60291	Single Protein	E3 ubiquitin-protein ligase MGRN1 (MGRN1_HUMAN)	MGRN1	16	3.26087	79.529			1	60.7151	100	FALSE
O94933		O94933	Single Protein	SLIT and NTRK-like protein 3 (SLIK3_HUMAN)	SLITRK3	3	3.17298	70.6244			2	108.865	100	FALSE
O95084		O95084	Single Protein	Serine protease 23 (PRS23_HUMAN)	PRSS23	11	8.09399	90.6005			2	42.9738	100	FALSE
O95970		O95970	Single Protein	Leucine-rich glioma-inactivated protein 1 (LGI1_HUMAN)	LGI1	10	3.41113	72.3519			2	63.7775	100	FALSE
P02743		P02743	Single Protein	Serum amyloid P-component (SAMP_HUMAN)	APCS	1	23.3184	78.9238			4	25.3711	100	FALSE
P02794		P02794	Single Protein	Ferritin heavy chain (FRIH_HUMAN)	FTH1	11	13.1148	100			1	21.2123	100	FALSE
P09960		P09960	Single Protein	Leukotriene A-4 hydrolase (LKHA4_HUMAN)	LTA4H	12	4.90998	86.252			1	69.2412	100	FALSE
P12955		P12955	Single Protein	Xaa-Pro dipeptidase (PEPD_HUMAN)	PEPD	19	5.27383	82.7586			2	54.5129	100	FALSE
P22061		P22061	Single Protein	Protein-L-isoaspartate(D-aspartate) O-methyltransferase (PIMT_HUMAN)	PCMT1	6	23.348	67.8414	Oxidation of M(M191)		5	24.6206	100	FALSE
P22314		P22314	Single Protein	Ubiquitin-like modifier-activating enzyme 1 (UBA1_HUMAN)	UBA1	X	1.70132	86.4839			1	117.774	100	FALSE
P35247		P35247	Single Protein	Pulmonary surfactant-associated protein D (SFTPD_HUMAN)	SFTPD	10	6.93333	90.4			1	37.7047	100	FALSE
P36896		P36896	Single Protein	Activin receptor type-1B (ACV1B_HUMAN)	ACVR1B	12	3.76238	84.1584			1	56.7696	100	FALSE
P52823		P52823	Single Protein	Stanniocalcin-1 (STC1_HUMAN)	STC1	8	5.66802	87.4494			1	27.6038	100	FALSE
P56705		P56705	Single Protein	Protein Wnt-4 (WNT4_HUMAN)	WNT4	1	4.2735	90.5983			1	39.0261	100	FALSE
Q05996		Q05996	Single Protein	Zona pellucida sperm-binding protein 2 (ZP2_HUMAN)	ZP2	16	2.28188	76.5101			1	82.3035	100	FALSE
Q10469		Q10469	Single Protein	Alpha-1,6-mannosyl-glycoprotein 2-beta-N-acetylglucosaminyltransferase (MGAT2_HUMAN)	MGAT2	14	3.57942	87.9195			1	51.5173	100	FALSE
Q13510		Q13510	Single Protein	Acid ceramidase (ASAH1_HUMAN)	ASAH1	8	8.35443	82.7848			2	44.6308	100	FALSE
Q15084		Q15084	Single Protein	Protein disulfide-isomerase A6 (PDIA6_HUMAN)	PDIA6	2	7.27273	83.6364			2	48.0913	100	FALSE
Q15256		Q15256	Single Protein	Receptor-type tyrosine-protein phosphatase R (PTPRR_HUMAN)	PTPRR	12	3.50076	82.4962			1	73.7874	100	FALSE
Q8N967		Q8N967	Single Protein	Leucine-rich repeat and transmembrane domain-containing protein 2 (LRTM2_HUMAN)	LRTM2	12	2.7027	82.1622			1	41.1309	100	FALSE
Q8NCW5		Q8NCW5	Single Protein	NAD(P)H-hydrate epimerase (NNRE_HUMAN)	APOA1BP	1	25	75			4	31.6542	100	FALSE
Q8TDF5		Q8TDF5	Single Protein	Neuropilin and tolloid-like protein 1 (NETO1_HUMAN)	NETO1	18	2.25141	84.4278			1	60.1526	100	FALSE
Q8WZ75		Q8WZ75	Single Protein	Roundabout homolog 4 (ROBO4_HUMAN)	ROBO4	11	1.19166	59.0864			1	107.39	100	FALSE
Q92911		Q92911	Single Protein	Sodium/iodide cotransporter (SC5A5_HUMAN)	SLC5A5	19	4.51011	49.9222			2	68.6217	100	FALSE
Q96EE4		Q96EE4	Single Protein	Coiled-coil domain-containing protein 126 (CC126_HUMAN)	CCDC126	7	27.1429	100			2	15.6584	100	FALSE
Q96JP9		Q96JP9	Single Protein	Cadherin-related family member 1 (CDHR1_HUMAN)	CDHR1	10	2.91036	69.7322			2	93.5368	100	FALSE
Q9H7Y0		Q9H7Y0	Single Protein	Deleted in autism-related protein 1 (DIA1R_HUMAN)	CXorf36	X	3.4642	73.4411			1	48.5238	100	FALSE
Q9ULL4		Q9ULL4	Single Protein	Plexin-B3 (PLXB3_HUMAN)	PLXNB3	X	1.5715	75.275			2	206.716	100	FALSE
P04431		P04431	Single Protein	Ig kappa chain V-I region Walker (KV123_HUMAN)			27.907	67.4419	Oxidation of M(M26)		3	14.0601	100	FALSE
P01606		P01606	Single Protein	Ig kappa chain V-I region OU (KV114_HUMAN)			33.3333	61.1111	Oxidation of M(M4)		3	11.7697	100	FALSE
P01625	P06312, P06313, P06314	P01625, P06312, P06313, P06314	Related Proteins	Ig kappa chain V-IV region Len (KV402_HUMAN)			36.8421	63.1579	Oxidation of M(M4)		4	12.6322	100	FALSE
O60814	P06899, P23527, P33778, P57053, P58876, P62807, Q16778, Q5QNW6, Q8N257, Q93079, Q99877, Q99879, Q99880	O60814, P06899, P23527, P33778, P57053, P58876, P62807, Q16778, Q5QNW6, Q8N257, Q93079, Q99877, Q99879, Q99880	Related Proteins	Histone H2B type 1-K (H2B1K_HUMAN)	HIST1H2BK	6	27.7778	100	Oxidation of M(M60, M63)		3	13.8816	100	FALSE
P01611		P01611	Single Protein	Ig kappa chain V-I region Wes (KV119_HUMAN)			16.6667	57.4074	Oxidation of M(M4)		2	11.6007	100	FALSE
P01703		P01703	Single Protein	Ig lambda chain V-I region NEWM (LV105_HUMAN)			16.5049	100			2	10.8975	100	FALSE
P01605		P01605	Single Protein	Ig kappa chain V-I region Lay (KV113_HUMAN)			25	61.1111	Oxidation of M(M4)		3	11.8268	100	FALSE
P01344		P01344	Single Protein	Insulin-like growth factor II (IGF2_HUMAN)	IGF2	11	19.4444	77.2222			4	20.1273	100	FALSE
P04216		P04216	Single Protein	Thy-1 membrane glycoprotein (THY1_HUMAN)	THY1	11	24.2236	80.1242			3	17.9233	100	FALSE
P01701		P01701	Single Protein	Ig lambda chain V-I region NEW (LV103_HUMAN)			15.3153	100			1	11.4457	100	FALSE
P80748		P80748	Single Protein	Ig lambda chain V-III region LOI (LV302_HUMAN)			28.8288	71.1712			3	11.9278	100	FALSE
P01624		P01624	Single Protein	Ig kappa chain V-III region POM (KV306_HUMAN)			24.7706	61.4679			2	11.9149	100	FALSE
P01772		P01772	Single Protein	Ig heavy chain V-III region KOL (HV311_HUMAN)			12.6984	100			2	13.7095	100	FALSE
P01775		P01775	Single Protein	Ig heavy chain V-III region LAY (HV314_HUMAN)			15.9664	100			1	12.8498	100	FALSE
P80419		P80419	Single Protein	Ig heavy chain V-III region GAR (HV322_HUMAN)			16.1017	100			1	13.0792	100	FALSE
Q15848		Q15848	Single Protein	Adiponectin (ADIPO_HUMAN)	ADIPOQ	3	15.5738	69.6721			2	26.397	100	FALSE
Q9H2A7		Q9H2A7	Single Protein	C-X-C motif chemokine 16 (CXL16_HUMAN)	CXCL16	17	10.6299	68.5039	Oxidation of M(M55)		3	27.5611	100	FALSE
P01719		P01719	Single Protein	Ig lambda chain V-V region DEL (LV501_HUMAN)			27.7778	100			1	11.3356	100	FALSE
P13797	Q14651	P13797, Q14651	Related Proteins	Plastin-3 (PLST_HUMAN)	PLS3	X	4.28571	89.8413			2	70.7662	100	FALSE
P20827		P20827	Single Protein	Ephrin-A1 (EFNA1_HUMAN)	EFNA1	1	8.78049	74.6341			3	23.7719	100	FALSE
P45877		P45877	Single Protein	Peptidyl-prolyl cis-trans isomerase C (PPIC_HUMAN)	PPIC	5	9.90566	53.7736			2	22.7488	100	FALSE
O76061		O76061	Single Protein	Stanniocalcin-2 (STC2_HUMAN)	STC2	5	15.5629	75.4967	Oxidation of M(M159)		3	33.2273	100	FALSE
P14151		P14151	Single Protein	L-selectin (LYAM1_HUMAN)	SELL	1	10.2151	51.6129			4	42.1589	100	FALSE
P55083		P55083	Single Protein	Microfibril-associated glycoprotein 4 (MFAP4_HUMAN)	MFAP4	17	17.2549	65.8824	Oxidation of M(M117)		4	28.6299	100	FALSE
Q969H8		Q969H8	Single Protein	Myeloid-derived growth factor (MYDGF_HUMAN)	MYDGF	19	20.8092	42.1965	Oxidation of M(M121)		3	18.7833	100	FALSE
O75368		O75368	Single Protein	SH3 domain-binding glutamic acid-rich-like protein (SH3L1_HUMAN)	SH3BGRL	X	37.7193	100			3	12.7664	100	FALSE
P17677		P17677	Single Protein	Neuromodulin (NEUM_HUMAN)	GAP43	3	11.7647	100			2	24.7879	100	FALSE
P35916		P35916	Single Protein	Vascular endothelial growth factor receptor 3 (VGFR3_HUMAN)	FLT4	5	1.76082	77.9164			1	152.66	100	FALSE
P41217		P41217	Single Protein	OX-2 membrane glycoprotein (OX2G_HUMAN)	CD200	3	17.6259	74.8201			3	31.2442	100	FALSE
Q14165		Q14165	Single Protein	Malectin (MLEC_HUMAN)	MLEC	12	18.4932	75			4	32.2136	100	FALSE
Q15846		Q15846	Single Protein	Clusterin-like protein 1 (CLUL1_HUMAN)	CLUL1	18	3.00429	86.2661			1	54.1797	100	FALSE
Q96CX2		Q96CX2	Single Protein	BTB/POZ domain-containing protein KCTD12 (KCD12_HUMAN)	KCTD12	13	8	76.6154			2	35.6787	100	FALSE
Q9BZ76		Q9BZ76	Single Protein	Contactin-associated protein-like 3 (CNTP3_HUMAN)	CNTNAP3	9	1.24224	74.4565			1	140.601	100	FALSE
O00592		O00592	Single Protein	Podocalyxin (PODXL_HUMAN)	PODXL	7	2.15054	69.3548			1	58.5991	100	FALSE
O75144		O75144	Single Protein	ICOS ligand (ICOSL_HUMAN)	ICOSLG	21	9.27152	68.2119	Oxidation of M(M28)		3	33.3277	100	FALSE
P00533		P00533	Single Protein	Epidermal growth factor receptor (EGFR_HUMAN)	EGFR	7	2.64463	85.5372			2	134.19	100	FALSE
P01773		P01773	Single Protein	Ig heavy chain V-III region BUR (HV312_HUMAN)			9.2437	100			1	12.9726	100	FALSE
P06311		P06311	Single Protein	Ig kappa chain V-III region IARC/BL41 (KV311_HUMAN)			31.25	65.625			2	14.0611	100	FALSE
P10124		P10124	Single Protein	Serglycin (SRGN_HUMAN)	SRGN	10	8.86076	68.9873			1	17.6406	100	FALSE
P14415		P14415	Single Protein	Sodium/potassium-transporting ATPase subunit beta-2 (AT1B2_HUMAN)	ATP1B2	17	6.2069	86.2069			2	33.3454	100	FALSE
P15814		P15814	Single Protein	Immunoglobulin lambda-like polypeptide 1 (IGLL1_HUMAN)	IGLL1	22	10.7981	100			2	22.9486	100	FALSE
P34096		P34096	Single Protein	Ribonuclease 4 (RNAS4_HUMAN)	RNASE4	14	29.932	100			3	16.8294	100	FALSE
P48551		P48551	Single Protein	Interferon alpha/beta receptor 2 (INAR2_HUMAN)	IFNAR2	21	1.94175	51.8447			1	57.7222	100	FALSE
Q12794		Q12794	Single Protein	Hyaluronidase-1 (HYAL1_HUMAN)	HYAL1	3	9.65517	70.3448			2	48.337	100	FALSE
Q15828		Q15828	Single Protein	Cystatin-M (CYTM_HUMAN)	CST6	11	40.2685	100			4	16.5004	100	FALSE
Q68BL8		Q68BL8	Single Protein	Olfactomedin-like protein 2B (OLM2B_HUMAN)	OLFML2B	1	2.26667	73.0667			1	83.9466	100	FALSE
Q6GTX8		Q6GTX8	Single Protein	Leukocyte-associated immunoglobulin-like receptor 1 (LAIR1_HUMAN)	LAIR1	19	5.22648	68.9895			2	31.3927	100	FALSE
Q6UW01		Q6UW01	Single Protein	Cerebellin-3 (CBLN3_HUMAN)	CBLN3	14	12.6829	58.0488			2	21.5071	100	FALSE
Q6UXK2		Q6UXK2	Single Protein	Immunoglobulin superfamily containing leucine-rich repeat protein 2 (ISLR2_HUMAN)	ISLR2	15	4.2953	72.349			2	78.9411	100	FALSE
Q96RP7		Q96RP7	Single Protein	Galactose-3-O-sulfotransferase 4 (G3ST4_HUMAN)	GAL3ST4	7	4.52675	86.214			2	54.1322	100	FALSE
Q99650		Q99650	Single Protein	Oncostatin-M-specific receptor subunit beta (OSMR_HUMAN)	OSMR	5	1.63432	82.5332			1	110.438	100	FALSE
Q9BZG9		Q9BZG9	Single Protein	Ly-6/neurotoxin-like protein 1 (LYNX1_HUMAN)	LYNX1	8	9.16031	47.3282	Oxidation of M(M42, M47)		3	14.0165	100	FALSE
Q9UKB5		Q9UKB5	Single Protein	Adherens junction-associated protein 1 (AJAP1_HUMAN)	AJAP1	1	6.81265	71.7762			1	44.5087	100	FALSE
Q9Y2E5		Q9Y2E5	Single Protein	Epididymis-specific alpha-mannosidase (MA2B2_HUMAN)	MAN2B2	4	3.27056	68.1863			2	113.908	100	FALSE
A6NGN9		A6NGN9	Single Protein	IgLON family member 5 (IGLO5_HUMAN)	IGLON5	19	18.4524	70.2381			4	36.7718	100	FALSE
O43396		O43396	Single Protein	Thioredoxin-like protein 1 (TXNL1_HUMAN)	TXNL1	18	7.61246	88.5813			1	32.2307	100	FALSE
O75752		O75752	Single Protein	UDP-GalNAc:beta-1,3-N-acetylgalactosaminyltransferase 1 (B3GL1_HUMAN)	B3GALNT1	3	4.83384	100			1	39.486	100	FALSE
P01258	P06881	P01258, P06881	Related Proteins	Calcitonin (CALC_HUMAN)	CALCA	11	19.1489	100			2	15.4567	100	FALSE
P01707		P01707	Single Protein	Ig lambda chain V-II region TRO (LV204_HUMAN)			11.7117	67.5676			1	11.5536	100	FALSE
P05026		P05026	Single Protein	Sodium/potassium-transporting ATPase subunit beta-1 (AT1B1_HUMAN)	ATP1B1	1	7.26073	87.7888			2	35.0389	100	FALSE
P05937		P05937	Single Protein	Calbindin (CALB1_HUMAN)	CALB1	8	13.0268	86.9732	Oxidation of M(M239)		3	30.006	100	FALSE
P10092		P10092	Single Protein	Calcitonin gene-related peptide 2 (CALCB_HUMAN)	CALCB	11	36.2205	100			3	13.6971	100	FALSE
P10644		P10644	Single Protein	cAMP-dependent protein kinase type I-alpha regulatory subunit (KAP0_HUMAN)	PRKAR1A	17	3.14961	82.9396			1	42.955	100	FALSE
P10768		P10768	Single Protein	S-formylglutathione hydrolase (ESTD_HUMAN)	ESD	13	7.80142	100			1	31.4425	100	FALSE
P15169		P15169	Single Protein	Carboxypeptidase N catalytic chain (CBPN_HUMAN)	CPN1	10	11.5721	76.6376			3	52.2533	100	FALSE
P15509		P15509	Single Protein	Granulocyte-macrophage colony-stimulating factor receptor subunit alpha (CSF2R_HUMAN)	CSF2RA	X	6.25	88.75			1	46.1774	100	FALSE
P22223		P22223	Single Protein	Cadherin-3 (CADH3_HUMAN)	CDH3	16	2.53317	66.2244			1	91.3616	100	FALSE
P23435		P23435	Single Protein	Cerebellin-1 (CBLN1_HUMAN)	CBLN1	16	6.73575	100	Oxidation of M(M161)		1	21.0838	100	FALSE
P37837		P37837	Single Protein	Transaldolase (TALDO_HUMAN)	TALDO1	11	10.3858	73.5905			3	37.5165	100	FALSE
P38571		P38571	Single Protein	Lysosomal acid lipase/cholesteryl ester hydrolase (LICH_HUMAN)	LIPA	10	9.02256	64.9123			2	45.3897	100	FALSE
P50281		P50281	Single Protein	Matrix metalloproteinase-14 (MMP14_HUMAN)	MMP14	14	2.4055	64.7766			1	65.852	100	FALSE
P52803		P52803	Single Protein	Ephrin-A5 (EFNA5_HUMAN)	EFNA5	5	6.57895	100			2	26.2799	100	FALSE
P54803		P54803	Single Protein	Galactocerebrosidase (GALC_HUMAN)	GALC	14	4.37956	74.5985			2	76.9847	100	FALSE
P55103		P55103	Single Protein	Inhibin beta C chain (INHBC_HUMAN)	INHBC	12	7.95455	66.1932			2	38.2134	100	FALSE
P78539		P78539	Single Protein	Sushi repeat-containing protein SRPX (SRPX_HUMAN)	SRPX	X	2.58621	100			1	51.5381	100	FALSE
Q14257		Q14257	Single Protein	Reticulocalbin-2 (RCN2_HUMAN)	RCN2	15	3.47003	76.3407			1	36.8536	100	FALSE
Q14CZ8		Q14CZ8	Single Protein	Hepatocyte cell adhesion molecule (HECAM_HUMAN)	HEPACAM	11	3.84615	80.2885			1	45.9981	100	FALSE
Q4G0I0		Q4G0I0	Single Protein	Protein CCSMST1 (CSMT1_HUMAN)	CCSMST1		18.1818	100			2	14.9945	100	FALSE
Q641Q3		Q641Q3	Single Protein	Meteorin-like protein (METRL_HUMAN)	METRNL	17	13.8264	77.1704			3	34.3763	100	FALSE
Q6P9A2		Q6P9A2	Single Protein	Polypeptide N-acetylgalactosaminyltransferase 18 (GLT18_HUMAN)	GALNT18	11	5.27183	80.0659			2	69.5163	100	FALSE
Q6UXK5		Q6UXK5	Single Protein	Leucine-rich repeat neuronal protein 1 (LRRN1_HUMAN)	LRRN1	3	1.53631	66.2011			1	80.665	100	FALSE
Q86YD5		Q86YD5	Single Protein	Low-density lipoprotein receptor class A domain-containing protein 3 (LRAD3_HUMAN)	LDLRAD3	11	12.4638	35.0725			2	37.3945	100	FALSE
Q8N428		Q8N428	Single Protein	Polypeptide N-acetylgalactosaminyltransferase 16 (GLT16_HUMAN)	GALNT16	14	3.58423	100			1	63.0343	100	FALSE
Q8NBI6		Q8NBI6	Single Protein	Xyloside xylosyltransferase 1 (XXLT1_HUMAN)	XXYLT1	3	3.30789	100			1	43.7784	100	FALSE
Q8NBK3		Q8NBK3	Single Protein	Sulfatase-modifying factor 1 (SUMF1_HUMAN)	SUMF1	3	4.0107	58.0214			1	40.5305	100	FALSE
Q8NES3		Q8NES3	Single Protein	Beta-1,3-N-acetylglucosaminyltransferase lunatic fringe (LFNG_HUMAN)	LFNG	7	13.4565	91.2929			3	41.7467	100	FALSE
Q9BXS4		Q9BXS4	Single Protein	Transmembrane protein 59 (TMM59_HUMAN)	TMEM59	1	6.81115	64.7059			1	36.1997	100	FALSE
Q9H3T2		Q9H3T2	Single Protein	Semaphorin-6C (SEM6C_HUMAN)	SEMA6C	1	2.47312	75.914			1	99.6238	100	FALSE
Q9H3T3		Q9H3T3	Single Protein	Semaphorin-6B (SEM6B_HUMAN)	SEMA6B	19	1.57658	72.6351			1	95.2247	100	FALSE
Q9NPY3		Q9NPY3	Single Protein	Complement component C1q receptor (C1QR1_HUMAN)	CD93	20	3.06748	56.4417			1	68.5154	100	FALSE
Q9UBU2		Q9UBU2	Single Protein	Dickkopf-related protein 2 (DKK2_HUMAN)	DKK2	4	6.94981	100			1	28.4278	100	FALSE
Q9UKM7		Q9UKM7	Single Protein	Endoplasmic reticulum mannosyl-oligosaccharide 1,2-alpha-mannosidase (MA1B1_HUMAN)	MAN1B1	9	1.71674	83.9771			1	79.5298	100	FALSE
P0C0S8	P20671, Q16777, Q6FI13, Q96KK5, Q99878, Q9BTM1	P0C0S8, P20671, Q16777, Q6FI13, Q96KK5, Q99878, Q9BTM1	Related Proteins	Histone H2A type 1 (H2A1_HUMAN)	HIST1H2AG	6	15.3846	100			2	14.0829	100	FALSE
P01616		P01616	Single Protein	Ig kappa chain V-II region MIL (KV203_HUMAN)			33.0357	69.6429			2	12.0481	100	FALSE
P04433		P04433	Single Protein	Ig kappa chain V-III region VG (Fragment) (KV309_HUMAN)			26.087	66.9565			2	12.5673	100	FALSE
P01699	P04208	P01699, P04208	Related Proteins	Ig lambda chain V-I region VOR (LV101_HUMAN)			15.3153	64.8649			1	11.5075	100	FALSE
P01714		P01714	Single Protein	Ig lambda chain V-III region SH (LV301_HUMAN)			53.7037	100			3	11.3856	100	FALSE
Q9UK28		Q9UK28	Single Protein	Transmembrane protein 59-like (TM59L_HUMAN)	TMEM59L	19	4.67836	78.0702			1	37.5949	100	FALSE
O14668		O14668	Single Protein	Transmembrane gamma-carboxyglutamic acid protein 1 (TMG1_HUMAN)	PRRG1	X	5.9633	64.2202			2	24.9315	100	FALSE
P63313		P63313	Single Protein	Thymosin beta-10 (TYB10_HUMAN)	TMSB10	2	31.8182	100	Oxidation of M(M7)		2	5.02255	100	FALSE
P01613		P01613	Single Protein	Ig kappa chain V-I region Ni (KV121_HUMAN)			30.3571	62.5			3	12.238	100	FALSE
Q9BX67		Q9BX67	Single Protein	Junctional adhesion molecule C (JAM3_HUMAN)	JAM3	11	7.74194	87.4194			2	34.9978	100	FALSE
O95445		O95445	Single Protein	Apolipoprotein M (APOM_HUMAN)	APOM	6	17.0213	80.3191			3	21.2394	100	FALSE
P21246		P21246	Single Protein	Pleiotrophin (PTN_HUMAN)	PTN	7	23.2143	100			2	18.9297	100	FALSE
Q8NI32		Q8NI32	Single Protein	Ly6/PLAUR domain-containing protein 6B (LPD6B_HUMAN)	LYPD6B	2	8.19672	100			1	20.6419	100	FALSE
Q9NQX5		Q9NQX5	Single Protein	Neural proliferation differentiation and control protein 1 (NPDC1_HUMAN)	NPDC1	9	8	67.6923			2	34.4944	100	FALSE
P09651	Q32P51	P09651, Q32P51	Related Proteins	Heterogeneous nuclear ribonucleoprotein A1 (ROA1_HUMAN)	HNRNPA1	12	2.68817	73.9247	Oxidation of M(M137)		1	38.723	100	FALSE
P0DJI9		P0DJI9	Single Protein	Serum amyloid A-2 protein (SAA2_HUMAN)	SAA2	11	22.1311	100			2	13.5186	100	FALSE
P28066		P28066	Single Protein	Proteasome subunit alpha type-5 (PSA5_HUMAN)	PSMA5	1	7.88382	76.7635			1	26.3942	100	FALSE
P30041		P30041	Single Protein	Peroxiredoxin-6 (PRDX6_HUMAN)	PRDX6	1	5.80357	100			1	25.0192	100	FALSE
Q504Y2		Q504Y2	Single Protein	Extracellular tyrosine-protein kinase PKDCC (PKDCC_HUMAN)	PKDCC	2	5.27383	58.4178			2	54.0973	100	FALSE
Q9H741		Q9H741	Single Protein	UPF0454 protein C12orf49 (CL049_HUMAN)	C12orf49	12	6.34146	100			1	23.5786	100	FALSE
O00264		O00264	Single Protein	Membrane-associated progesterone receptor component 1 (PGRC1_HUMAN)	PGRMC1	X	11.7949	77.4359			2	21.6578	100	FALSE
O43827		O43827	Single Protein	Angiopoietin-related protein 7 (ANGL7_HUMAN)	ANGPTL7	1	7.22543	89.5954			2	39.9927	100	FALSE
O75015		O75015	Single Protein	Low affinity immunoglobulin gamma Fc region receptor III-B (FCG3B_HUMAN)	FCGR3B	1	11.588	60.0858			2	26.1992	100	FALSE
P01127		P01127	Single Protein	Platelet-derived growth factor subunit B (PDGFB_HUMAN)	PDGFB	22	4.97925	100			1	27.2661	100	FALSE
P01303		P01303	Single Protein	Pro-neuropeptide Y (NPY_HUMAN)	NPY	7	22.6804	57.732	Oxidation of M(M96)		2	10.8446	100	FALSE
P04732		P04732	Single Protein	Metallothionein-1E (MT1E_HUMAN)	MT1E	16	32.7869	100	Oxidation of M(M1)		1	6.0092	100	FALSE
P08709		P08709	Single Protein	Coagulation factor VII (FA7_HUMAN)	F7	13	9.65665	92.2747			2	51.5604	100	FALSE
P10619		P10619	Single Protein	Lysosomal protective protein (PPGB_HUMAN)	CTSA	20	5	73.125			2	54.4311	100	FALSE
P12318	P31994, P31995	P12318, P31994, P31995	Related Proteins	Low affinity immunoglobulin gamma Fc region receptor II-a (FCG2A_HUMAN)	FCGR2A	1	7.88644	59.9369			1	34.9785	100	FALSE
P50897		P50897	Single Protein	Palmitoyl-protein thioesterase 1 (PPT1_HUMAN)	PPT1	1	4.90196	78.1046			1	34.1713	100	FALSE
P52565		P52565	Single Protein	Rho GDP-dissociation inhibitor 1 (GDIR1_HUMAN)	ARHGDIA	17	7.84314	64.2157			1	23.1927	100	FALSE
P81605		P81605	Single Protein	Dermcidin (DCD_HUMAN)	DCD	12	20	63.6364			2	11.2768	100	FALSE
Q08397		Q08397	Single Protein	Lysyl oxidase homolog 1 (LOXL1_HUMAN)	LOXL1	15	2.96167	74.3902			1	63.0706	100	FALSE
Q7Z304		Q7Z304	Single Protein	MAM domain-containing protein 2 (MAMC2_HUMAN)	MAMDC2	9	1.31195	74.4898			1	77.5058	100	FALSE
Q8N114		Q8N114	Single Protein	Protein shisa-5 (SHSA5_HUMAN)	SHISA5	3	12.0833	41.6667			2	25.5645	100	FALSE
Q8N3T1		Q8N3T1	Single Protein	Polypeptide N-acetylgalactosaminyltransferase 15 (GLT15_HUMAN)	GALNT15	3	1.87793	73.3959			1	73.017	100	FALSE
Q8WX77		Q8WX77	Single Protein	Insulin-like growth factor-binding protein-like 1 (IBPL1_HUMAN)	IGFBPL1	9	13.3094	88.8489			2	28.9866	100	FALSE
Q9BRA2		Q9BRA2	Single Protein	Thioredoxin domain-containing protein 17 (TXD17_HUMAN)	TXNDC17	17	11.3821	100			1	13.9318	100	FALSE
Q9BT88		Q9BT88	Single Protein	Synaptotagmin-11 (SYT11_HUMAN)	SYT11	1	3.24826	73.5499			1	48.2664	100	FALSE
Q9BUJ0		Q9BUJ0	Single Protein	Alpha/beta hydrolase domain-containing protein 14A (ABHEA_HUMAN)	ABHD14A	3	18.8192	80.8118			3	29.7457	100	FALSE
Q9NTU7		Q9NTU7	Single Protein	Cerebellin-4 (CBLN4_HUMAN)	CBLN4	20	6.96517	83.5821			1	21.7944	100	FALSE
Q9NZC2		Q9NZC2	Single Protein	Triggering receptor expressed on myeloid cells 2 (TREM2_HUMAN)	TREM2	6	16.5217	65.6522			3	25.4309	100	FALSE
Q9UHG3		Q9UHG3	Single Protein	Prenylcysteine oxidase 1 (PCYOX_HUMAN)	PCYOX1	2	3.16832	80.198			1	56.6037	100	FALSE
Q9ULZ9		Q9ULZ9	Single Protein	Matrix metalloproteinase-17 (MMP17_HUMAN)	MMP17	12	3.64842	71.6418			1	66.611	100	FALSE
Q9Y274		Q9Y274	Single Protein	Type 2 lactosamine alpha-2,3-sialyltransferase (SIA10_HUMAN)	ST3GAL6	3	2.41692	80.0604			1	38.1889	100	FALSE
Q9Y334		Q9Y334	Single Protein	von Willebrand factor A domain-containing protein 7 (VWA7_HUMAN)	VWA7	6	5.72391	66.2177			2	96.0005	100	FALSE
Q9Y639		Q9Y639	Single Protein	Neuroplastin (NPTN_HUMAN)	NPTN	15	4.52261	81.6583			1	44.3595	100	FALSE
O60243		O60243	Single Protein	Heparan-sulfate 6-O-sulfotransferase 1 (H6ST1_HUMAN)	HS6ST1	2	3.16302	83.9416			1	48.1952	100	FALSE
O60883		O60883	Single Protein	Prosaposin receptor GPR37L1 (ETBR2_HUMAN)	GPR37L1	1	4.7817	45.1143			2	52.7358	100	FALSE
O95390		O95390	Single Protein	Growth/differentiation factor 11 (GDF11_HUMAN)	GDF11	12	3.4398	74.9386			1	45.0618	100	FALSE
P01236		P01236	Single Protein	Prolactin (PRL_HUMAN)	PRL	6	6.1674	100			1	25.8592	100	FALSE
P04222	P10321, P30492, P30499, P30505, P30508, P30510, Q07000, Q29865, Q29960, Q29963, Q95604, Q9TNN7	P04222, P10321, P30492, P30499, P30505, P30508, P30510, Q07000, Q29865, Q29960, Q29963, Q95604, Q9TNN7	Related Proteins	HLA class I histocompatibility antigen, Cw-3 alpha chain (1C03_HUMAN)	HLA-C	6	6.28415	78.6885			2	40.8353	100	FALSE
P04271		P04271	Single Protein	Protein S100-B (S100B_HUMAN)	S100B	21	16.3043	60.8696			1	10.706	100	FALSE
P04745	P04746, P19961	P04745, P04746, P19961	Related Proteins	Alpha-amylase 1 (AMY1_HUMAN)	AMY1A	1	5.08806	87.2798			2	57.7309	100	FALSE
P08476		P08476	Single Protein	Inhibin beta A chain (INHBA_HUMAN)	INHBA	7	2.34742	89.2019			1	47.412	100	FALSE
P09936		P09936	Single Protein	Ubiquitin carboxyl-terminal hydrolase isozyme L1 (UCHL1_HUMAN)	UCHL1	4	9.86547	83.8565			1	24.8085	100	FALSE
P13667		P13667	Single Protein	Protein disulfide-isomerase A4 (PDIA4_HUMAN)	PDIA4	7	7.28682	100	Oxidation of M(M358)		3	72.887	100	FALSE
P15086		P15086	Single Protein	Carboxypeptidase B (CBPB1_HUMAN)	CPB1	3	11.9904	100			3	47.3378	100	FALSE
P16083		P16083	Single Protein	Ribosyldihydronicotinamide dehydrogenase [quinone] (NQO2_HUMAN)	NQO2	6	19.4805	100			2	25.902	100	FALSE
P30531		P30531	Single Protein	Sodium- and chloride-dependent GABA transporter 1 (SC6A1_HUMAN)	SLC6A1	3	5.17529	53.2554			2	67.0291	100	FALSE
P35754		P35754	Single Protein	Glutaredoxin-1 (GLRX1_HUMAN)	GLRX	5	30.1887	100			2	11.7682	100	FALSE
P36957		P36957	Single Protein	Dihydrolipoyllysine-residue succinyltransferase component of 2-oxoglutarate dehydrogenase complex, mitochondrial (ODO2_HUMAN)	DLST	14	3.09051	76.8212			1	48.7245	100	FALSE
P55774		P55774	Single Protein	C-C motif chemokine 18 (CCL18_HUMAN)	CCL18	17	24.7191	100			1	9.84211	100	FALSE
P56975		P56975	Single Protein	Pro-neuregulin-3, membrane-bound isoform (NRG3_HUMAN)	NRG3	10	3.33333	80.8333			1	77.8517	100	FALSE
P80188		P80188	Single Protein	Neutrophil gelatinase-associated lipocalin (NGAL_HUMAN)	LCN2	9	7.57576	82.3232			1	22.5737	100	FALSE
Q15768		Q15768	Single Protein	Ephrin-B3 (EFNB3_HUMAN)	EFNB3	17	10.5882	88.8235			2	35.8121	100	FALSE
Q6UXI9		Q6UXI9	Single Protein	Nephronectin (NPNT_HUMAN)	NPNT	4	3.71681	80.708			1	61.8662	100	FALSE
Q8NBJ7		Q8NBJ7	Single Protein	Sulfatase-modifying factor 2 (SUMF2_HUMAN)	SUMF2	7	5.64784	85.0498			1	33.8218	100	FALSE
Q96HD1		Q96HD1	Single Protein	Cysteine-rich with EGF-like domain protein 1 (CREL1_HUMAN)	CRELD1	3	4.04762	72.1429			1	45.4088	100	FALSE
Q99727		Q99727	Single Protein	Metalloproteinase inhibitor 4 (TIMP4_HUMAN)	TIMP4	3	11.6071	67.4107			2	25.4858	100	FALSE
Q99941		Q99941	Single Protein	Cyclic AMP-dependent transcription factor ATF-6 beta (ATF6B_HUMAN)	ATF6B	6	1.42248	64.5804			1	76.6612	100	FALSE
Q9BS26		Q9BS26	Single Protein	Endoplasmic reticulum resident protein 44 (ERP44_HUMAN)	ERP44	9	3.44828	71.9212			1	46.9414	100	FALSE
Q9BWS9		Q9BWS9	Single Protein	Chitinase domain-containing protein 1 (CHID1_HUMAN)	CHID1	11	3.05344	91.0941			1	44.9123	100	FALSE
Q9BYJ0		Q9BYJ0	Single Protein	Fibroblast growth factor-binding protein 2 (FGFP2_HUMAN)	FGFBP2	4	4.93274	100			1	24.5651	100	FALSE
Q9H239		Q9H239	Single Protein	Matrix metalloproteinase-28 (MMP28_HUMAN)	MMP28	17	1.53846	94.0385			1	58.9022	100	FALSE
Q9H6B4		Q9H6B4	Single Protein	CXADR-like membrane protein (CLMP_HUMAN)	CLMP	11	6.97051	82.0375			1	41.2552	100	FALSE
Q9NU53		Q9NU53	Single Protein	Glycoprotein integral membrane protein 1 (GINM1_HUMAN)	GINM1	6	3.0303	80.9091			1	36.8172	100	FALSE
Q9UEW3		Q9UEW3	Single Protein	Macrophage receptor MARCO (MARCO_HUMAN)	MARCO	2	5.19231	86.3462			2	52.6254	100	FALSE
Q9UIB8		Q9UIB8	Single Protein	SLAM family member 5 (SLAF5_HUMAN)	CD84	1	6.37681	86.3768			1	38.7576	100	FALSE
Q9UN70		Q9UN70	Single Protein	Protocadherin gamma-C3 (PCDGK_HUMAN)	PCDHGC3	5	3.96146	70.985			2	101.016	100	FALSE
Q9Y6X5		Q9Y6X5	Single Protein	Bis(5'-adenosyl)-triphosphatase ENPP4 (ENPP4_HUMAN)	ENPP4	6	2.64901	70.1987			2	51.6079	100	FALSE
P01717		P01717	Single Protein	Ig lambda chain V-IV region Hil (LV403_HUMAN)			17.757	60.7477			2	11.5096	100	FALSE
P0CG47	P0CG48, P62979, P62987	P0CG47, P0CG48, P62979, P62987	Related and Unrelated Proteins	Polyubiquitin-B (UBB_HUMAN)	UBB	17	32.7511	100			2	25.7458	100	FALSE
Q92485		Q92485	Single Protein	Acid sphingomyelinase-like phosphodiesterase 3b (ASM3B_HUMAN)	SMPDL3B	1	2.63736	67.9121			1	50.7812	100	FALSE
P04350	P07437, P68371, Q13509, Q13885, Q9BVA1	P04350, P07437, P68371, Q13509, Q13885, Q9BVA1	Related Proteins	Tubulin beta-4A chain (TBB4A_HUMAN)	TUBB4A	19	2.25225	72.2973	Oxidation of M(M388)		1	49.5539	100	FALSE
P23582		P23582	Single Protein	C-type natriuretic peptide (ANFC_HUMAN)	NPPC	2	14.2857	100			1	13.2382	100	FALSE
P48061		P48061	Single Protein	Stromal cell-derived factor 1 (SDF1_HUMAN)	CXCL12	10	15.0538	100			1	10.6588	100	FALSE
P01702	P06316	P01702, P06316	Related Proteins	Ig lambda chain V-I region NIG-64 (LV104_HUMAN)			14.4144	23.4234			2	11.4465	100	FALSE
P04430		P04430	Single Protein	Ig kappa chain V-I region BAN (KV122_HUMAN)			16.6667	46.2963			1	11.8328	100	FALSE
Q99538		Q99538	Single Protein	Legumain (LGMN_HUMAN)	LGMN	14	6.46651	82.679			2	49.3794	100	FALSE
P02775		P02775	Single Protein	Platelet basic protein (CXCL7_HUMAN)	PPBP	4	19.5312	73.4375			2	13.8854	100	FALSE
P06889		P06889	Single Protein	Ig lambda chain V-IV region MOL (LV405_HUMAN)			31.1321	60.3774			2	11.2648	100	FALSE
Q8NI22		Q8NI22	Single Protein	Multiple coagulation factor deficiency protein 2 (MCFD2_HUMAN)	MCFD2	2	11.6438	76.0274	Oxidation of M(M39)		1	16.3798	100	FALSE
Q96AP7		Q96AP7	Single Protein	Endothelial cell-selective adhesion molecule (ESAM_HUMAN)	ESAM	11	7.94872	78.2051			2	41.1506	100	FALSE
Q9BSG5		Q9BSG5	Single Protein	Retbindin (RTBDN_HUMAN)	RTBDN	19	20.524	71.179			2	24.5991	100	FALSE
Q9UM22		Q9UM22	Single Protein	Mammalian ependymin-related protein 1 (EPDR1_HUMAN)	EPDR1	7	4.91071	63.3929			1	25.4206	100	FALSE
O75828	P16152	O75828, P16152	Related Proteins	Carbonyl reductase [NADPH] 3 (CBR3_HUMAN)	CBR3	21	10.4693	100			2	30.8307	100	FALSE
O76076		O76076	Single Protein	WNT1-inducible-signaling pathway protein 2 (WISP2_HUMAN)	WISP2	20	14	76.4			2	26.8067	100	FALSE
O95196		O95196	Single Protein	Chondroitin sulfate proteoglycan 5 (CSPG5_HUMAN)	CSPG5	3	2.29682	49.8233			1	59.9788	100	FALSE
P15085		P15085	Single Protein	Carboxypeptidase A1 (CBPA1_HUMAN)	CPA1	7	3.57995	75.179			1	47.1108	100	FALSE
P52758		P52758	Single Protein	Ribonuclease UK114 (UK114_HUMAN)	HRSP12	8	25.5474	100			2	14.4846	100	FALSE
P54727		P54727	Single Protein	UV excision repair protein RAD23 homolog B (RD23B_HUMAN)	RAD23B	9	2.93399	50.3667			1	43.1446	100	FALSE
Q13790		Q13790	Single Protein	Apolipoprotein F (APOF_HUMAN)	APOF	12	7.66871	68.4049			2	35.377	100	FALSE
Q16674		Q16674	Single Protein	Melanoma-derived growth regulatory protein (MIA_HUMAN)	MIA	19	28.2443	100			2	14.4994	100	FALSE
Q53RD9		Q53RD9	Single Protein	Fibulin-7 (FBLN7_HUMAN)	FBLN7	2	4.7836	81.0934			1	47.3447	100	FALSE
Q6IEE7		Q6IEE7	Single Protein	Transmembrane protein 132E (T132E_HUMAN)	TMEM132E	17	1.32114	69.8171			1	107.028	100	FALSE
Q6ZRI8		Q6ZRI8	Single Protein	Rho GTPase-activating protein 36 (RHG36_HUMAN)	ARHGAP36	X	4.02194	91.9561			1	61.6257	100	FALSE
Q7KYR7	Q8WVV5	Q7KYR7, Q8WVV5	Related Proteins	Butyrophilin subfamily 2 member A1 (BT2A1_HUMAN)	BTN2A1	6	2.08729	76.8501			1	59.5945	100	FALSE
Q86Y82		Q86Y82	Single Protein	Syntaxin-12 (STX12_HUMAN)	STX12	1	5.43478	87.6812			1	31.6223	100	FALSE
Q8TAG5		Q8TAG5	Single Protein	V-set and transmembrane domain-containing protein 2A (VTM2A_HUMAN)	VSTM2A	7	5.50847	86.0169			1	25.8171	100	FALSE
Q96EU7		Q96EU7	Single Protein	C1GALT1-specific chaperone 1 (C1GLC_HUMAN)	C1GALT1C1	X	6.60377	87.7358			1	36.358	100	FALSE
Q9BWQ8		Q9BWQ8	Single Protein	Protein lifeguard 2 (LFG2_HUMAN)	FAIM2	12	6.96203	26.8987			1	35.0869	100	FALSE
Q9UNN8		Q9UNN8	Single Protein	Endothelial protein C receptor (EPCR_HUMAN)	PROCR	20	10.9244	81.5126			2	26.6546	100	FALSE
O00560		O00560	Single Protein	Syntenin-1 (SDCB1_HUMAN)	SDCBP	8	3.69128	76.1745			1	32.4239	100	FALSE
O15400		O15400	Single Protein	Syntaxin-7 (STX7_HUMAN)	STX7	6	5.74713	86.2069			1	29.7973	100	FALSE
O43567		O43567	Single Protein	E3 ubiquitin-protein ligase RNF13 (RNF13_HUMAN)	RNF13	3	6.56168	52.231			1	42.7865	100	FALSE
O75347		O75347	Single Protein	Tubulin-specific chaperone A (TBCA_HUMAN)	TBCA	5	10.1852	100			1	12.8467	100	FALSE
P02144		P02144	Single Protein	Myoglobin (MYG_HUMAN)	MB	22	19.4805	100	Oxidation of M(M132)		2	17.173	100	FALSE
P06454		P06454	Single Protein	Prothymosin alpha (PTMA_HUMAN)	PTMA	2	12.6126	47.7477			1	12.196	100	FALSE
P06753	P07951, P09493, P67936	P06753, P07951, P09493, P67936	Related Proteins	Tropomyosin alpha-3 chain (TPM3_HUMAN)	TPM3	1	3.85965	100			2	32.9298	100	FALSE
P15151		P15151	Single Protein	Poliovirus receptor (PVR_HUMAN)	PVR	19	5.27578	40.7674			1	45.2738	100	FALSE
P16519		P16519	Single Protein	Neuroendocrine convertase 2 (NEC2_HUMAN)	PCSK2	20	1.88088	76.9592			1	70.5206	100	FALSE
P16949	Q93045	P16949, Q93045	Related Proteins	Stathmin (STMN1_HUMAN)	STMN1	1	6.04027	100			1	17.292	100	FALSE
P17405		P17405	Single Protein	Sphingomyelin phosphodiesterase (ASM_HUMAN)	SMPD1	11	5.24642	60.7313			2	69.7072	100	FALSE
P22748		P22748	Single Protein	Carbonic anhydrase 4 (CAH4_HUMAN)	CA4	17	4.16667	69.5513			1	35.0099	100	FALSE
P34059		P34059	Single Protein	N-acetylgalactosamine-6-sulfatase (GALNS_HUMAN)	GALNS	16	2.87356	68.1992			1	57.9891	100	FALSE
P35318		P35318	Single Protein	ADM (ADML_HUMAN)	ADM	11	12.973	100	Oxidation of M(M48)		2	20.4076	100	FALSE
P50502	Q8IZP2	P50502, Q8IZP2	Related Proteins	Hsc70-interacting protein (F10A1_HUMAN)	ST13	22	7.31707	71.0027			2	41.3055	100	FALSE
P60022		P60022	Single Protein	Beta-defensin 1 (DEFB1_HUMAN)	DEFB1	8	33.8235	100			1	7.41456	100	FALSE
P61278		P61278	Single Protein	Somatostatin (SMS_HUMAN)	SST	3	9.48276	71.5517	Oxidation of M(M96)		2	12.7274	100	FALSE
P62942		P62942	Single Protein	Peptidyl-prolyl cis-trans isomerase FKBP1A (FKB1A_HUMAN)	FKBP1A	20	25	70.3704			2	11.9431	100	FALSE
Q03405		Q03405	Single Protein	Urokinase plasminogen activator surface receptor (UPAR_HUMAN)	PLAUR	19	7.76119	100			1	36.9533	100	FALSE
Q16555		Q16555	Single Protein	Dihydropyrimidinase-related protein 2 (DPYL2_HUMAN)	DPYSL2	8	2.7972	92.3077			1	62.2546	100	FALSE
Q495W5		Q495W5	Single Protein	Alpha-(1,3)-fucosyltransferase 11 (FUT11_HUMAN)	FUT11	10	3.04878	91.0569			1	55.7806	100	FALSE
Q6PCB0		Q6PCB0	Single Protein	von Willebrand factor A domain-containing protein 1 (VWA1_HUMAN)	VWA1	1	10.7865	84.4944			2	46.7753	100	FALSE
Q6UX15		Q6UX15	Single Protein	Layilin (LAYN_HUMAN)	LAYN	11	4.97382	67.5393			1	43.0811	100	FALSE
Q7Z5L0		Q7Z5L0	Single Protein	Vitelline membrane outer layer protein 1 homolog (VMO1_HUMAN)	VMO1	17	8.41584	82.1782			1	21.5203	100	FALSE
Q86YD3		Q86YD3	Single Protein	Transmembrane protein 25 (TMM25_HUMAN)	TMEM25	11	4.37158	79.235			1	39.2606	100	FALSE
Q8IUK8		Q8IUK8	Single Protein	Cerebellin-2 (CBLN2_HUMAN)	CBLN2	18	5.80357	100			1	24.0683	100	FALSE
Q8IYS5		Q8IYS5	Single Protein	Osteoclast-associated immunoglobulin-like receptor (OSCAR_HUMAN)	OSCAR	19	5.31915	48.5816			1	30.4616	100	FALSE
Q8N2G4		Q8N2G4	Single Protein	Ly6/PLAUR domain-containing protein 1 (LYPD1_HUMAN)	LYPD1	2	17.0213	60.2837			1	15.2293	100	FALSE
Q8WWX9		Q8WWX9	Single Protein	Selenoprotein M (SELM_HUMAN)	SELM	22	20.6897	77.2414			2	16.2224	100	FALSE
Q92692		Q92692	Single Protein	Nectin-2 (PVRL2_HUMAN)	PVRL2	19	2.97398	59.6654			1	57.7059	100	FALSE
Q96CG8		Q96CG8	Single Protein	Collagen triple helix repeat-containing protein 1 (CTHR1_HUMAN)	CTHRC1	8	4.93827	84.7737			1	26.2071	100	FALSE
Q96HY6		Q96HY6	Single Protein	DDRGK domain-containing protein 1 (DDRGK_HUMAN)	DDRGK1	20	6.05096	79.2994			1	35.5895	100	FALSE
Q96MU8		Q96MU8	Single Protein	Kremen protein 1 (KREM1_HUMAN)	KREMEN1	22	5.49683	78.6469			1	51.7112	100	FALSE
Q96NZ9		Q96NZ9	Single Protein	Proline-rich acidic protein 1 (PRAP1_HUMAN)	PRAP1	10	29.8013	75.4967			2	17.1969	100	FALSE
Q99575		Q99575	Single Protein	Ribonucleases P/MRP protein subunit POP1 (POP1_HUMAN)	POP1	8	1.85547	92.9688			1	114.636	100	FALSE
Q9GZT8		Q9GZT8	Single Protein	NIF3-like protein 1 (NIF3L_HUMAN)	NIF3L1	2	3.44828	72.4138			1	41.9415	100	FALSE
Q9GZV7		Q9GZV7	Single Protein	Hyaluronan and proteoglycan link protein 2 (HPLN2_HUMAN)	HAPLN2	1	5.29412	100			1	37.751	100	FALSE
Q9H0Q3		Q9H0Q3	Single Protein	FXYD domain-containing ion transport regulator 6 (FXYD6_HUMAN)	FXYD6	11	13.6842	100	Oxidation of M(M27)		1	10.5354	100	FALSE
Q9NPF0		Q9NPF0	Single Protein	CD320 antigen (CD320_HUMAN)	CD320	19	3.19149	47.5177			1	28.9721	100	FALSE
Q9NS84		Q9NS84	Single Protein	Carbohydrate sulfotransferase 7 (CHST7_HUMAN)	CHST7	X	2.6749	91.1523			1	54.2324	100	FALSE
Q9NYX4		Q9NYX4	Single Protein	Neuron-specific vesicular protein calcyon (CALY_HUMAN)	CALY	10	5.99078	83.871			1	23.4187	100	FALSE
P26447		P26447	Single Protein	Protein S100-A4 (S10A4_HUMAN)	S100A4	1	10.8911	100	Oxidation of M(M12)		1	11.7207	100	FALSE
P05783		P05783	Single Protein	Keratin, type I cytoskeletal 18 (K1C18_HUMAN)	KRT18	12	2.09302	85.5814			1	48.0285	100	FALSE
P01700	P04208	P01700, P04208	Related Proteins	Ig lambda chain V-I region HA (LV102_HUMAN)			11.6071	100			1	11.8889	100	FALSE
P01891	P01892, P01893, P04222, P04439, P05534, P10314, P10316, P10321, P13746, P16188, P16189, P16190, P18462, P30443, P30447, P30450, P30453, P30455, P30456, P30457, P30459, P30499, P30501, P30504, P30505, P30508, P30510, P30512, Q07000, Q09160, Q29865, Q29960, Q29963, Q31612, Q95604, Q9TNN7	P01891, P01892, P01893, P04222, P04439, P05534, P10314, P10316, P10321, P13746, P16188, P16189, P16190, P18462, P30443, P30447, P30450, P30453, P30455, P30456, P30457, P30459, P30499, P30501, P30504, P30505, P30508, P30510, P30512, Q07000, Q09160, Q29865, Q29960, Q29963, Q31612, Q95604, Q9TNN7	Related Proteins	HLA class I histocompatibility antigen, A-68 alpha chain (1A68_HUMAN)	HLA-A	6	6.57534	90.137			1	40.8831	100	FALSE
P06318	P06319	P06318, P06319	Related Proteins	Ig lambda chain V-VI region WLT (LV604_HUMAN)			18.018	58.5586			1	11.9586	100	FALSE
P14550		P14550	Single Protein	Alcohol dehydrogenase [NADP(+)] (AK1A1_HUMAN)	AKR1A1	1	8	88.9231			1	36.5499	100	FALSE
P26992		P26992	Single Protein	Ciliary neurotrophic factor receptor subunit alpha (CNTFR_HUMAN)	CNTFR	9	7.7957	69.086			1	40.6075	100	FALSE
P52797		P52797	Single Protein	Ephrin-A3 (EFNA3_HUMAN)	EFNA3	1	6.72269	66.8067			1	26.3332	100	FALSE
P55001		P55001	Single Protein	Microfibrillar-associated protein 2 (MFAP2_HUMAN)	MFAP2	1	5.46448	47.541			1	20.8119	100	FALSE
P80422		P80422	Single Protein	Ig gamma lambda chain V-II region DOT (LV212_HUMAN)			14.4144	32.4324			1	11.7798	100	FALSE
O75493		O75493	Single Protein	Carbonic anhydrase-related protein 11 (CAH11_HUMAN)	CA11	19	3.35366	75.6098			1	36.2158	100	FALSE
O94991	Q9H5Y7	O94991, Q9H5Y7	Related Proteins	SLIT and NTRK-like protein 5 (SLIK5_HUMAN)	SLITRK5	13	1.04384	70.3549			1	107.418	100	FALSE
O95989		O95989	Single Protein	Diphosphoinositol polyphosphate phosphohydrolase 1 (NUDT3_HUMAN)	NUDT3	6	8.13953	100			1	19.4587	100	FALSE
P01595	P01609	P01595, P01609	Related Proteins	Ig kappa chain V-I region Bi (KV103_HUMAN)			11.1111	62.963			1	12.0189	100	FALSE
P01889	P01891, P03989, P10316, P16190, P18462, P18463, P18464, P30450, P30453, P30457, P30460, P30461, P30462, P30464, P30466, P30475, P30479, P30480, P30481, P30483, P30484, P30485, P30486, P30487, P30488, P30490, P30491, P30493, P30495, P30498, P30685, Q04826, Q29718, Q29836, Q29940, Q31610, Q31612, Q95365	P01889, P01891, P03989, P10316, P16190, P18462, P18463, P18464, P30450, P30453, P30457, P30460, P30461, P30462, P30464, P30466, P30475, P30479, P30480, P30481, P30483, P30484, P30485, P30486, P30487, P30488, P30490, P30491, P30493, P30495, P30498, P30685, Q04826, Q29718, Q29836, Q29940, Q31610, Q31612, Q95365	Related Proteins	HLA class I histocompatibility antigen, B-7 alpha chain (1B07_HUMAN)	HLA-B	6	3.8674	90.0552			1	40.4349	100	FALSE
P01891	P01892, P04222, P04439, P05534, P10314, P10316, P10319, P13746, P16188, P16189, P16190, P18462, P18464, P18465, P30443, P30447, P30450, P30453, P30455, P30456, P30457, P30459, P30464, P30484, P30490, P30491, P30492, P30493, P30495, P30498, P30501, P30504, P30508, P30510, P30512, P30685, Q07000, Q29940, Q29960, Q95604	P01891, P01892, P04222, P04439, P05534, P10314, P10316, P10319, P13746, P16188, P16189, P16190, P18462, P18464, P18465, P30443, P30447, P30450, P30453, P30455, P30456, P30457, P30459, P30464, P30484, P30490, P30491, P30492, P30493, P30495, P30498, P30501, P30504, P30508, P30510, P30512, P30685, Q07000, Q29940, Q29960, Q95604	Related Proteins	HLA class I histocompatibility antigen, A-68 alpha chain (1A68_HUMAN)	HLA-A	6	3.83562	90.137			1	40.8831	100	FALSE
P03950		P03950	Single Protein	Angiogenin (ANGI_HUMAN)	ANG	14	13.6054	100			1	16.5394	100	FALSE
P05023	P13637, P50993, Q13733	P05023, P13637, P50993, Q13733	Related Proteins	Sodium/potassium-transporting ATPase subunit alpha-1 (AT1A1_HUMAN)	ATP1A1	1	2.24829	72.434	Oxidation of M(M748)		1	112.824	100	FALSE
P83593	P06312, P06313	P06312, P06313, P83593	Related Proteins	Ig kappa chain V-IV region STH (Fragment) (KV405_HUMAN)			11.0092	70.6422			1	12.0529	100	FALSE
P10153		P10153	Single Protein	Non-secretory ribonuclease (RNAS2_HUMAN)	RNASE2	14	9.31677	63.9752			1	18.3421	100	FALSE
P18827		P18827	Single Protein	Syndecan-1 (SDC1_HUMAN)	SDC1	2	5.48387	44.8387			1	32.4419	100	FALSE
P19256		P19256	Single Protein	Lymphocyte function-associated antigen 3 (LFA3_HUMAN)	CD58	1	4	54			1	28.1289	100	FALSE
P20962		P20962	Single Protein	Parathymosin (PTMS_HUMAN)	PTMS	12	10.7843	55.8824			1	11.5232	100	FALSE
P41271		P41271	Single Protein	Neuroblastoma suppressor of tumorigenicity 1 (NBL1_HUMAN)	NBL1	1	6.07735	41.4365			1	19.3952	100	FALSE
P55000		P55000	Single Protein	Secreted Ly-6/uPAR-related protein 1 (SLUR1_HUMAN)	SLURP1	8	24.2718	100			1	11.1781	100	FALSE
P60033		P60033	Single Protein	CD81 antigen (CD81_HUMAN)	CD81	11	9.74576	66.1017			1	25.7921	100	FALSE
P60520		P60520	Single Protein	Gamma-aminobutyric acid receptor-associated protein-like 2 (GBRL2_HUMAN)	GABARAPL2	16	9.40171	100			1	13.6581	100	FALSE
P61088	Q5JXB2	P61088, Q5JXB2	Related Proteins	Ubiquitin-conjugating enzyme E2 N (UBE2N_HUMAN)	UBE2N	12	7.23684	100			1	17.127	100	FALSE
P61604		P61604	Single Protein	10 kDa heat shock protein, mitochondrial (CH10_HUMAN)	HSPE1	2	11.7647	100			1	10.9249	100	FALSE
Q14894		Q14894	Single Protein	Ketimine reductase mu-crystallin (CRYM_HUMAN)	CRYM	16	4.4586	63.0573			1	33.7544	100	FALSE
Q16651		Q16651	Single Protein	Prostasin (PRSS8_HUMAN)	PRSS8	16	4.08163	36.4431			1	36.4083	100	FALSE
Q53H76		Q53H76	Single Protein	Phospholipase A1 member A (PLA1A_HUMAN)	PLA1A	3	3.50877	66.2281			1	49.6834	100	FALSE
Q5BLP8		Q5BLP8	Single Protein	Neuropeptide-like protein C4orf48 (CD048_HUMAN)	C4orf48	4	10.5263	100			1	10.1632	100	FALSE
Q5IJ48		Q5IJ48	Single Protein	Protein crumbs homolog 2 (CRUM2_HUMAN)	CRB2	9	2.25681	61.323			1	134.176	100	FALSE
Q5JS37		Q5JS37	Single Protein	NHL repeat-containing protein 3 (NHLC3_HUMAN)	NHLRC3	13	3.45821	68.5879			1	38.2585	100	FALSE
Q5T9L3		Q5T9L3	Single Protein	Protein wntless homolog (WLS_HUMAN)	WLS	1	1.84843	57.671			1	62.2117	100	FALSE
Q5VSG8		Q5VSG8	Single Protein	Glycoprotein endo-alpha-1,2-mannosidase-like protein (MANEL_HUMAN)	MANEAL	1	4.15755	57.5492			1	51.2847	100	FALSE
Q5VWW1	Q7Z5L3	Q5VWW1, Q7Z5L3	Related Proteins	Complement C1q-like protein 3 (C1QL3_HUMAN)	C1QL3	10	7.05882	87.451			1	26.7022	100	FALSE
Q6E0U4		Q6E0U4	Single Protein	Dermokine (DMKN_HUMAN)	DMKN	19	2.94118	45.3782			1	47.0541	100	FALSE
Q7Z4R8		Q7Z4R8	Single Protein	UPF0669 protein C6orf120 (CF120_HUMAN)	C6orf120	6	14.1361	53.4031			1	20.7594	100	FALSE
Q86TY3		Q86TY3	Single Protein	Uncharacterized protein C14orf37 (CN037_HUMAN)	C14orf37	14	1.29199	55.9432			1	84.1207	100	FALSE
Q8WVN6		Q8WVN6	Single Protein	Secreted and transmembrane protein 1 (SCTM1_HUMAN)	SECTM1	17	7.66129	37.9032			1	27.0217	100	FALSE
Q96D05		Q96D05	Single Protein	Uncharacterized protein C10orf35 (CJ035_HUMAN)	C10orf35	10	10.7438	71.0744			1	13.23	100	FALSE
Q9BXJ1		Q9BXJ1	Single Protein	Complement C1q tumor necrosis factor-related protein 1 (C1QT1_HUMAN)	C1QTNF1	17	9.25267	88.968			1	31.7226	100	FALSE
Q9H0X4		Q9H0X4	Single Protein	Protein ITFG3 (ITFG3_HUMAN)	ITFG3	16	2.35507	61.7754			1	59.6221	100	FALSE
Q9H1B5		Q9H1B5	Single Protein	Xylosyltransferase 2 (XYLT2_HUMAN)	XYLT2	17	1.50289	72.0231			1	96.7062	100	FALSE
Q9H1Z8		Q9H1Z8	Single Protein	Augurin (AUGN_HUMAN)	C2orf40	2	7.43243	77.7027			1	17.1726	100	FALSE
Q9H299		Q9H299	Single Protein	SH3 domain-binding glutamic acid-rich-like protein 3 (SH3L3_HUMAN)	SH3BGRL3	1	20.4301	64.5161	Oxidation of M(M50)		1	10.4313	100	FALSE
Q9H4G4		Q9H4G4	Single Protein	Golgi-associated plant pathogenesis-related protein 1 (GAPR1_HUMAN)	GLIPR2	9	8.44156	100			1	17.2075	100	FALSE
Q9NZN1		Q9NZN1	Single Protein	Interleukin-1 receptor accessory protein-like 1 (IRPL1_HUMAN)	IL1RAPL1	X	2.44253	82.9023			1	79.9175	100	FALSE
Q9Y3C5		Q9Y3C5	Single Protein	RING finger protein 11 (RNF11_HUMAN)	RNF11	1	11.039	77.9221			1	17.4323	100	FALSE
Q9Y5Z4		Q9Y5Z4	Single Protein	Heme-binding protein 2 (HEBP2_HUMAN)	HEBP2	6	7.31707	76.5854			1	22.8612	100	FALSE
Q9Y6Y9		Q9Y6Y9	Single Protein	Lymphocyte antigen 96 (LY96_HUMAN)	LY96	8	6.25	100			1	18.5333	100	FALSE
Q8WZ42		Q8WZ42	Single Protein	Titin (TITIN_HUMAN)	TTN	2	0	91.3217			0	3813.65	99.9141	FALSE
Q66K66		Q66K66	Single Protein	Transmembrane protein 198 (TM198_HUMAN)	TMEM198	2	2.5	76.3889	Oxidation of M(M1)		2	39.4492	99.8283	FALSE
P16152		P16152	Single Protein	Carbonyl reductase [NADPH] 1 (CBR1_HUMAN)	CBR1	21	29.9639	100			5	30.3559	99.8285	FALSE
Q06830		Q06830	Single Protein	Peroxiredoxin-1 (PRDX1_HUMAN)	PRDX1	1	18.593	100			5	22.0963	99.8286	FALSE
P01760		P01760	Single Protein	Ig heavy chain V-I region WOL (HV105_HUMAN)			8.87097	75			2	13.6757	99.7432	FALSE
P21802		P21802	Single Protein	Fibroblast growth factor receptor 2 (FGFR2_HUMAN)	FGFR2	10	4.01949	74.2996			3	91.9658	99.6578	FALSE
P05413		P05413	Single Protein	Fatty acid-binding protein, heart (FABPH_HUMAN)	FABP3	1	13.5338	100			2	14.8487	99.6581	FALSE
P29218		P29218	Single Protein	Inositol monophosphatase 1 (IMPA1_HUMAN)	IMPA1	8	16.2455	79.4224			3	30.1692	99.6584	FALSE
Q9NQ30		Q9NQ30	Single Protein	Endothelial cell-specific molecule 1 (ESM1_HUMAN)	ESM1	5	5.43478	80.4348			1	20.0812	70.5882	FALSE
Q13519		Q13519	Single Protein	Prepronociceptin (PNOC_HUMAN)	PNOC	8	6.81818	100			1	20.2821	70.5882	FALSE
Q86YA3		Q86YA3	Single Protein	Protein ZGRF1 (ZGRF1_HUMAN)	ZGRF1	4	0.380228	85.3137	Oxidation of M(M2023)		1	236.453	70.5882	FALSE
O95185		O95185	Single Protein	Netrin receptor UNC5C (UNC5C_HUMAN)	UNC5C	4	1.07411	64.9839			1	103.08	70.5882	FALSE
Q9BZC7		Q9BZC7	Single Protein	ATP-binding cassette sub-family A member 2 (ABCA2_HUMAN)	ABCA2	9	0.73922	75.1951			2	269.701	70.5882	FALSE
P37802		P37802	Single Protein	Transgelin-2 (TAGL2_HUMAN)	TAGLN2	1	11.5578	100	Oxidation of M(M130)		2	22.3772	70.5882	FALSE
Q8WYK1		Q8WYK1	Single Protein	Contactin-associated protein-like 5 (CNTP5_HUMAN)	CNTNAP5	2	1.53139	65.7734			2	145.53	70.5882	FALSE
Q8IWY4		Q8IWY4	Single Protein	Signal peptide, CUB and EGF-like domain-containing protein 1 (SCUB1_HUMAN)	SCUBE1	22	3.84615	64.2713			3	107.839	70.5882	FALSE
Q96J65		Q96J65	Single Protein	Multidrug resistance-associated protein 9 (MRP9_HUMAN)	ABCC12	16	3.09051	79.323			2	152.2	70.5882	FALSE
P08493		P08493	Single Protein	Matrix Gla protein (MGP_HUMAN)	MGP	12	10.6796	66.0194			1	12.3453	70.5882	FALSE
Q9GZM5		Q9GZM5	Single Protein	Protein YIPF3 (YIPF3_HUMAN)	YIPF3	6	2.85714	64.5714	Oxidation of M(M325)		2	38.2226	76.4706	FALSE
Q4G0X9		Q4G0X9	Single Protein	Coiled-coil domain-containing protein 40 (CCD40_HUMAN)	CCDC40	17	0.700525	87.5657	Oxidation of M(M961)		1	130.033	64.7059	FALSE
P15502		P15502	Single Protein	Elastin (ELN_HUMAN)	ELN	7	3.68957	22.6463			2	68.4265	47.0588	FALSE
P48637		P48637	Single Protein	Glutathione synthetase (GSHB_HUMAN)	GSS	20	4.43038	87.1308			2	52.3523	52.9412	FALSE
Q9UKU9		Q9UKU9	Single Protein	Angiopoietin-related protein 2 (ANGL2_HUMAN)	ANGPTL2	9	3.85396	92.6978			2	57.0684	58.8235	FALSE
P22680		P22680	Single Protein	Cholesterol 7-alpha-monooxygenase (CP7A1_HUMAN)	CYP7A1	8	4.7619	100	Oxidation of M(M117)		1	57.6235	58.8235	FALSE
Q86UN2		Q86UN2	Single Protein	Reticulon-4 receptor-like 1 (R4RL1_HUMAN)	RTN4RL1	17	2.72109	64.3991			1	49.0342	58.8235	FALSE
Q86UK0		Q86UK0	Single Protein	ATP-binding cassette sub-family A member 12 (ABCAC_HUMAN)	ABCA12	2	0	74.4894			0	293.049	64.7059	FALSE
P42658		P42658	Single Protein	Dipeptidyl aminopeptidase-like protein 6 (DPP6_HUMAN)	DPP6	7	2.65896	83.9306			2	97.527	64.7059	FALSE
P05164		P05164	Single Protein	Myeloperoxidase (PERM_HUMAN)	MPO	17	0	94.3624			0	83.8148	70.5882	FALSE
P14621		P14621	Single Protein	Acylphosphatase-2 (ACYP2_HUMAN)	ACYP2	2	9.09091	100			1	11.1326	70.5882	FALSE
O94766		O94766	Single Protein	Galactosylgalactosylxylosylprotein 3-beta-glucuronosyltransferase 3 (B3GA3_HUMAN)	B3GAT3	11	8.95522	67.1642			1	37.0987	70.5882	FALSE
P20916		P20916	Single Protein	Myelin-associated glycoprotein (MAG_HUMAN)	MAG	19	1.91693	63.8978			1	69.0247	70.5882	FALSE
P16930		P16930	Single Protein	Fumarylacetoacetase (FAAA_HUMAN)	FAH	15	2.86396	88.5442			1	46.3442	58.8235	FALSE
O43432		O43432	Single Protein	Eukaryotic translation initiation factor 4 gamma 3 (IF4G3_HUMAN)	EIF4G3	1	0.757098	79.4322			1	176.542	52.9412	FALSE
O94991		O94991	Single Protein	SLIT and NTRK-like protein 5 (SLIK5_HUMAN)	SLITRK5	13	3.44468	70.3549			3	107.418	52.9412	FALSE
P06331		P06331	Single Protein	Ig heavy chain V-II region ARH-77 (HV209_HUMAN)			17.1233	61.6438			5	16.2181	41.1765	FALSE
Q86UX7		Q86UX7	Single Protein	Fermitin family homolog 3 (URP2_HUMAN)	FERMT3	11	2.3988	95.0525			1	75.905	41.1765	FALSE
P57771		P57771	Single Protein	Regulator of G-protein signaling 8 (RGS8_HUMAN)	RGS8	1	11.6667	100			1	20.9037	47.0588	FALSE
Q9HAT2		Q9HAT2	Single Protein	Sialate O-acetylesterase (SIAE_HUMAN)	SIAE	11	2.67686	86.6157			1	58.2771	64.7059	FALSE
P01604		P01604	Single Protein	Ig kappa chain V-I region Kue (KV112_HUMAN)			10.1852	70.3704			1	12.119	64.7059	FALSE
