# Supplementary material for: Development of robust targeted proteomics assays for cerebrospinal fluid biomarkers in multiple sclerosis
Source: Clin Proteomics. 2020 Sep 18;17:33. doi: 10.1186/s12014-020-09296-5 (PMC7499868; doi:10.1186/s12014-020-09296-5)
Supplement: Supplementary file 5 — Additional file 5: Table S5. Data from the peptide stability experiment. [file 12014_2020_9296_MOESM5_ESM.xlsx]

## Sheet: Table 5
Protein Accession	Peptide Sequence	Isotope Label Type	Precursor Mz	Precursor Charge	Replicate Name	Total Area Ratio (light/heavy)	Average_Intraday	St.dev P Intraday	CV Intraday	CV Intraday average	max CV intraday	Average_Interday	STDEV_P_Interday	CV_Interday
Q9P2S2	LSALTLSTVK	light	516.819	2	rerun_del1_1A	0.3493	0.3347	0.0146	4.36212	3.57508	6.70148	0.36552	0.0247904	6.78224
Q9P2S2	LSALTLSTVK	light	516.819	2	rerun_del1_1B	0.3201
Q9P2S2	LSALTLSTVK	light	516.819	2	rerun_del1_2A	0.4291	0.40215	0.02695	6.70148
Q9P2S2	LSALTLSTVK	light	516.819	2	rerun_del1_2B	0.3752
Q9P2S2	LSALTLSTVK	light	516.819	2	rerun_del1_3A	0.3567	0.34205	0.01465	4.283
Q9P2S2	LSALTLSTVK	light	516.819	2	rerun_del1_3B	0.3274
Q9P2S2	LSALTLSTVK	light	516.819	2	rerun_del1_4A	0.3719	0.36825	0.00365	0.991174
Q9P2S2	LSALTLSTVK	light	516.819	2	rerun_del1_4B	0.3646
Q9P2S2	LSALTLSTVK	light	516.819	2	rerun_del1_5A	0.3746	0.38045	0.00585	1.53765
Q9P2S2	LSALTLSTVK	light	516.819	2	rerun_del1_5B	0.3863
Q9P2S2	GATADPLCAPAR	light	600.296	2	1A	0.765	0.8819	0.1169	13.2555	9.72579	13.2555	0.80301	0.120664	15.0265
Q9P2S2	GATADPLCAPAR	light	600.296	2	1B	0.9988
Q9P2S2	GATADPLCAPAR	light	600.296	2	2A	0.7194	0.755	0.0356	4.71523
Q9P2S2	GATADPLCAPAR	light	600.296	2	2B	0.7906
Q9P2S2	GATADPLCAPAR	light	600.296	2	3A	0.5722	0.6506	0.0784	12.0504
Q9P2S2	GATADPLCAPAR	light	600.296	2	3B	0.729
Q9P2S2	GATADPLCAPAR	light	600.296	2	4A	0.6859	0.73405	0.04815	6.5595
Q9P2S2	GATADPLCAPAR	light	600.296	2	4B	0.7822
Q9P2S2	GATADPLCAPAR	light	600.296	2	5A	0.8738	0.9935	0.1197	12.0483
Q9P2S2	GATADPLCAPAR	light	600.296	2	5B	1.1132
Q9P2S2	AIVADPVTFK	light	530.805	2	1A	0.3637	0.38155	0.01785	4.67829	5.05629	9.19305	0.39806	0.0255517	6.41907
Q9P2S2	AIVADPVTFK	light	530.805	2	1B	0.3994
Q9P2S2	AIVADPVTFK	light	530.805	2	2A	0.3747	0.3678	0.0069	1.87602
Q9P2S2	AIVADPVTFK	light	530.805	2	2B	0.3609
Q9P2S2	AIVADPVTFK	light	530.805	2	3A	0.3556	0.3916	0.036	9.19305
Q9P2S2	AIVADPVTFK	light	530.805	2	3B	0.4276
Q9P2S2	AIVADPVTFK	light	530.805	2	4A	0.4258	0.4071	0.0187	4.59347
Q9P2S2	AIVADPVTFK	light	530.805	2	4B	0.3884
Q9P2S2	AIVADPVTFK	light	530.805	2	5A	0.4204	0.44225	0.02185	4.94064
Q9P2S2	AIVADPVTFK	light	530.805	2	5B	0.4641
Q92876	LSELIQPLPLER	light	704.414	2	1A	1.0726	1.004	0.0686	6.83267	3.93743	6.83267	1.02247	0.0151044	1.47724
Q92876	LSELIQPLPLER	light	704.414	2	1B	0.9354
Q92876	LSELIQPLPLER	light	704.414	2	2A	0.9998	1.0493	0.0495	4.71743
Q92876	LSELIQPLPLER	light	704.414	2	2B	1.0988
Q92876	LSELIQPLPLER	light	704.414	2	3A	1.0415	1.0204	0.0211	2.06782
Q92876	LSELIQPLPLER	light	704.414	2	3B	0.9993
Q92876	LSELIQPLPLER	light	704.414	2	4A	1.0241	1.0246	0.0005	0.0487995
Q92876	LSELIQPLPLER	light	704.414	2	4B	1.0251
Q92876	LSELIQPLPLER	light	704.414	2	5A	1.0751	1.01405	0.06105	6.02041
Q92876	LSELIQPLPLER	light	704.414	2	5B	0.953
Q92876	TADGDFPDTIQCAYIHLVSR	light	760.364	3	1A	1.1825	1.0929	0.0896	8.19837	4.08269	8.19837	1.01283	0.0838169	8.27552
Q92876	TADGDFPDTIQCAYIHLVSR	light	760.364	3	1B	1.0033
Q92876	TADGDFPDTIQCAYIHLVSR	light	760.364	3	2A	1.0722	1.0363	0.0359	3.46425
Q92876	TADGDFPDTIQCAYIHLVSR	light	760.364	3	2B	1.0004
Q92876	TADGDFPDTIQCAYIHLVSR	light	760.364	3	3A	0.8869	0.8529	0.034	3.9864
Q92876	TADGDFPDTIQCAYIHLVSR	light	760.364	3	3B	0.8189
Q92876	TADGDFPDTIQCAYIHLVSR	light	760.364	3	4A	1.0368	1.06335	0.02655	2.49683
Q92876	TADGDFPDTIQCAYIHLVSR	light	760.364	3	4B	1.0899
Q92876	TADGDFPDTIQCAYIHLVSR	light	760.364	3	5A	1.0418	1.0187	0.0231	2.2676
Q92876	TADGDFPDTIQCAYIHLVSR	light	760.364	3	5B	0.9956
Q92876	DSCQGDSGGPLVCGDHLR	light	965.413	2	1A	1.0911	1.0472	0.0439	4.19213	5.33437	11.831	0.92183	0.0864455	9.37759
Q92876	DSCQGDSGGPLVCGDHLR	light	965.413	2	1B	1.0033
Q92876	DSCQGDSGGPLVCGDHLR	light	965.413	2	2A	0.9453	0.9757	0.0304	3.11571
Q92876	DSCQGDSGGPLVCGDHLR	light	965.413	2	2B	1.0061
Q92876	DSCQGDSGGPLVCGDHLR	light	965.413	2	3A	0.8	0.8411	0.0411	4.88646
Q92876	DSCQGDSGGPLVCGDHLR	light	965.413	2	3B	0.8822
Q92876	DSCQGDSGGPLVCGDHLR	light	965.413	2	4A	0.7158	0.81185	0.09605	11.831
Q92876	DSCQGDSGGPLVCGDHLR	light	965.413	2	4B	0.9079
Q92876	DSCQGDSGGPLVCGDHLR	light	965.413	2	5A	0.9086	0.9333	0.0247	2.64652
Q92876	DSCQGDSGGPLVCGDHLR	light	965.413	2	5B	0.958
Q92876	DSCQGDSGGPLVCGDHLR	light	643.944	3	1A	0.976	1.0401	0.0641	6.16287	4.17244	7.75246	0.92184	0.100442	10.8958
Q92876	DSCQGDSGGPLVCGDHLR	light	643.944	3	1B	1.1042
Q92876	DSCQGDSGGPLVCGDHLR	light	643.944	3	2A	1.13	1.0487	0.0813	7.75246
Q92876	DSCQGDSGGPLVCGDHLR	light	643.944	3	2B	0.9674
Q92876	DSCQGDSGGPLVCGDHLR	light	643.944	3	3A	0.8532	0.8455	0.0077	0.910704
Q92876	DSCQGDSGGPLVCGDHLR	light	643.944	3	3B	0.8378
Q92876	DSCQGDSGGPLVCGDHLR	light	643.944	3	4A	0.8594	0.84955	0.00985	1.15944
Q92876	DSCQGDSGGPLVCGDHLR	light	643.944	3	4B	0.8397
Q92876	DSCQGDSGGPLVCGDHLR	light	643.944	3	5A	0.7851	0.82535	0.04025	4.87672
Q92876	DSCQGDSGGPLVCGDHLR	light	643.944	3	5B	0.8656
P48058	NTDQEYTAFR	light	622.781	2	1A	0.0615	0.06255	0.00105	1.67866	3.27324	5.93607	0.05542	0.0042607	7.68803
P48058	NTDQEYTAFR	light	622.781	2	1B	0.0636
P48058	NTDQEYTAFR	light	622.781	2	2A	0.0586	0.0568	0.0018	3.16901
P48058	NTDQEYTAFR	light	622.781	2	2B	0.055
P48058	NTDQEYTAFR	light	622.781	2	3A	0.0507	0.04965	0.00105	2.1148
P48058	NTDQEYTAFR	light	622.781	2	3B	0.0486
P48058	NTDQEYTAFR	light	622.781	2	4A	0.058	0.05475	0.00325	5.93607
P48058	NTDQEYTAFR	light	622.781	2	4B	0.0515
P48058	NTDQEYTAFR	light	622.781	2	5A	0.0552	0.05335	0.00185	3.46767
P48058	NTDQEYTAFR	light	622.781	2	5B	0.0515
P48058	LQNILEQIVSVGK	light	720.925	2	1A	2.0189	1.9809	0.038	1.91832	2.94216	4.61318	1.88796	0.061477	3.25626
P48058	LQNILEQIVSVGK	light	720.925	2	1B	1.9429
P48058	LQNILEQIVSVGK	light	720.925	2	2A	1.9777	1.91005	0.06765	3.54179
P48058	LQNILEQIVSVGK	light	720.925	2	2B	1.8424
P48058	LQNILEQIVSVGK	light	720.925	2	3A	1.9695	1.88265	0.08685	4.61318
P48058	LQNILEQIVSVGK	light	720.925	2	3B	1.7958
P48058	LQNILEQIVSVGK	light	720.925	2	4A	1.7752	1.78995	0.01475	0.824045
P48058	LQNILEQIVSVGK	light	720.925	2	4B	1.8047
P48058	LQNILEQIVSVGK	light	720.925	2	5A	1.9478	1.87625	0.07155	3.81346
P48058	LQNILEQIVSVGK	light	720.925	2	5B	1.8047
P48058	EYPGSETPPK	light	552.764	2	1A	0.6388	0.7824	0.1436	18.3538	16.3984	28.822	0.68869	0.109231	15.8606
P48058	EYPGSETPPK	light	552.764	2	1B	0.926
P48058	EYPGSETPPK	light	552.764	2	2A	0.8434	0.69215	0.15125	21.8522
P48058	EYPGSETPPK	light	552.764	2	2B	0.5409
P48058	EYPGSETPPK	light	552.764	2	3A	0.6097	0.70035	0.09065	12.9435
P48058	EYPGSETPPK	light	552.764	2	3B	0.791
P48058	EYPGSETPPK	light	552.764	2	4A	0.4847	0.4846	0.0001	0.0206356
P48058	EYPGSETPPK	light	552.764	2	4B	0.4845
P48058	EYPGSETPPK	light	552.764	2	5A	1.0099	0.78395	0.22595	28.822
P48058	EYPGSETPPK	light	552.764	2	5B	0.558
P01591	SSEDPNEDIVER	light	695.31	2	1A	0.6918	0.59965	0.09215	15.3673	9.90946	15.3673	0.61881	0.0132476	2.14082
P01591	SSEDPNEDIVER	light	695.31	2	1B	0.5075
P01591	SSEDPNEDIVER	light	695.31	2	2A	0.5613	0.6148	0.0535	8.70202
P01591	SSEDPNEDIVER	light	695.31	2	2B	0.6683
P01591	SSEDPNEDIVER	light	695.31	2	3A	0.6573	0.64045	0.01685	2.63096
P01591	SSEDPNEDIVER	light	695.31	2	3B	0.6236
P01591	SSEDPNEDIVER	light	695.31	2	4A	0.7043	0.61605	0.08825	14.3251
P01591	SSEDPNEDIVER	light	695.31	2	4B	0.5278
P01591	SSEDPNEDIVER	light	695.31	2	5A	0.6762	0.6231	0.0531	8.52191
P01591	SSEDPNEDIVER	light	695.31	2	5B	0.57
P01591	IIVPLNNR	light	469.793	2	1A	0.3545	0.36665	0.01215	3.31379	5.09684	9.62152	0.31367	0.0345004	10.999
P01591	IIVPLNNR	light	469.793	2	1B	0.3788
P01591	IIVPLNNR	light	469.793	2	2A	0.3098	0.2924	0.0174	5.95075
P01591	IIVPLNNR	light	469.793	2	2B	0.275
P01591	IIVPLNNR	light	469.793	2	3A	0.2585	0.26415	0.00565	2.13894
P01591	IIVPLNNR	light	469.793	2	3B	0.2698
P01591	IIVPLNNR	light	469.793	2	4A	0.3606	0.32895	0.03165	9.62152
P01591	IIVPLNNR	light	469.793	2	4B	0.2973
P01591	IIVPLNNR	light	469.793	2	5A	0.3303	0.3162	0.0141	4.4592
P01591	IIVPLNNR	light	469.793	2	5B	0.3021
Q99983	IDYGVFAK	light	456.745	2	1A	0.4615	0.488	0.0265	5.43033	3.60318	5.43033	0.4912	0.0169848	3.45783
Q99983	IDYGVFAK	light	456.745	2	1B	0.5145
Q99983	IDYGVFAK	light	456.745	2	2A	0.4497	0.46725	0.01755	3.75602
Q99983	IDYGVFAK	light	456.745	2	2B	0.4848
Q99983	IDYGVFAK	light	456.745	2	3A	0.4855	0.49975	0.01425	2.85143
Q99983	IDYGVFAK	light	456.745	2	3B	0.514
Q99983	IDYGVFAK	light	456.745	2	4A	0.46	0.483	0.023	4.7619
Q99983	IDYGVFAK	light	456.745	2	4B	0.506
Q99983	IDYGVFAK	light	456.745	2	5A	0.5243	0.518	0.0063	1.21622
Q99983	IDYGVFAK	light	456.745	2	5B	0.5117
Q99983	LLLGYNEISK	light	575.329	2	1A	0.3599	0.34995	0.00995	2.84326	5.561	11.9958	0.38603	0.0313511	8.12142
Q99983	LLLGYNEISK	light	575.329	2	1B	0.34
Q99983	LLLGYNEISK	light	575.329	2	2A	0.3995	0.3868	0.0127	3.28335
Q99983	LLLGYNEISK	light	575.329	2	2B	0.3741
Q99983	LLLGYNEISK	light	575.329	2	3A	0.3856	0.3683	0.0173	4.69726
Q99983	LLLGYNEISK	light	575.329	2	3B	0.351
Q99983	LLLGYNEISK	light	575.329	2	4A	0.336	0.3818	0.0458	11.9958
Q99983	LLLGYNEISK	light	575.329	2	4B	0.4276
Q99983	LLLGYNEISK	light	575.329	2	5A	0.4212	0.4433	0.0221	4.98534
Q99983	LLLGYNEISK	light	575.329	2	5B	0.4654
P51693	WEPDPQR	light	464.22	2	1A	0.6406	0.63135	0.00925	1.46511	3.4012	8.02088	0.67752	0.045349	6.69338
P51693	WEPDPQR	light	464.22	2	1B	0.6221
P51693	WEPDPQR	light	464.22	2	2A	0.6927	0.70625	0.01355	1.91858
P51693	WEPDPQR	light	464.22	2	2B	0.7198
P51693	WEPDPQR	light	464.22	2	3A	0.7243	0.6939	0.0304	4.38103
P51693	WEPDPQR	light	464.22	2	3B	0.6635
P51693	WEPDPQR	light	464.22	2	4A	0.6262	0.61865	0.00755	1.2204
P51693	WEPDPQR	light	464.22	2	4B	0.6111
P51693	WEPDPQR	light	464.22	2	5A	0.6783	0.73745	0.05915	8.02088
P51693	WEPDPQR	light	464.22	2	5B	0.7966
P51693	FQVHTHLQVIEER	light	818.434	2	1A	0.4896	0.50785	0.01825	3.59358	11.1189	20.1075	0.45959	0.03466	7.54151
P51693	FQVHTHLQVIEER	light	818.434	2	1B	0.5261
P51693	FQVHTHLQVIEER	light	818.434	2	2A	0.5585	0.465	0.0935	20.1075
P51693	FQVHTHLQVIEER	light	818.434	2	2B	0.3715
P51693	FQVHTHLQVIEER	light	818.434	2	3A	0.4605	0.3994	0.0611	15.2979
P51693	FQVHTHLQVIEER	light	818.434	2	3B	0.3383
P51693	FQVHTHLQVIEER	light	818.434	2	4A	0.4849	0.4643	0.0206	4.43679
P51693	FQVHTHLQVIEER	light	818.434	2	4B	0.4437
P51693	FQVHTHLQVIEER	light	818.434	2	5A	0.5175	0.4614	0.0561	12.1586
P51693	FQVHTHLQVIEER	light	818.434	2	5B	0.4053
P51693	FQVHTHLQVIEER	light	545.958	3	1A	0.5523	0.51555	0.03675	7.12831	12.0328	19.8967	0.48466	0.0317708	6.55528
P51693	FQVHTHLQVIEER	light	545.958	3	1B	0.4788
P51693	FQVHTHLQVIEER	light	545.958	3	2A	0.5806	0.48425	0.09635	19.8967
P51693	FQVHTHLQVIEER	light	545.958	3	2B	0.3879
P51693	FQVHTHLQVIEER	light	545.958	3	3A	0.5153	0.43035	0.08495	19.7397
P51693	FQVHTHLQVIEER	light	545.958	3	3B	0.3454
P51693	FQVHTHLQVIEER	light	545.958	3	4A	0.5179	0.47585	0.04205	8.83682
P51693	FQVHTHLQVIEER	light	545.958	3	4B	0.4338
P51693	FQVHTHLQVIEER	light	545.958	3	5A	0.5409	0.5173	0.0236	4.56215
P51693	FQVHTHLQVIEER	light	545.958	3	5B	0.4937
P51693	GFPFHSSEIQR	light	652.823	2	1A	0.7791	0.6809	0.0982	14.4221	9.90819	14.4221	0.61969	0.0632688	10.2098
P51693	GFPFHSSEIQR	light	652.823	2	1B	0.5827
P51693	GFPFHSSEIQR	light	652.823	2	2A	0.6087	0.6318	0.0231	3.65622
P51693	GFPFHSSEIQR	light	652.823	2	2B	0.6549
P51693	GFPFHSSEIQR	light	652.823	2	3A	0.4889	0.5202	0.0313	6.01692
P51693	GFPFHSSEIQR	light	652.823	2	3B	0.5515
P51693	GFPFHSSEIQR	light	652.823	2	4A	0.6509	0.57855	0.07235	12.5054
P51693	GFPFHSSEIQR	light	652.823	2	4B	0.5062
P51693	GFPFHSSEIQR	light	652.823	2	5A	0.7759	0.687	0.0889	12.9403
P51693	GFPFHSSEIQR	light	652.823	2	5B	0.5981
P51693	GFPFHSSEIQR	light	435.551	3	1A	0.5713	0.5714	0.0001	0.0175009	1.68922	4.58788	0.59331	0.0364626	6.14563
P51693	GFPFHSSEIQR	light	435.551	3	1B	0.5715
P51693	GFPFHSSEIQR	light	435.551	3	2A	0.6611	0.6321	0.029	4.58788
P51693	GFPFHSSEIQR	light	435.551	3	2B	0.6031
P51693	GFPFHSSEIQR	light	435.551	3	3A	0.5381	0.53255	0.00555	1.04216
P51693	GFPFHSSEIQR	light	435.551	3	3B	0.527
P51693	GFPFHSSEIQR	light	435.551	3	4A	0.6232	0.6173	0.0059	0.955775
P51693	GFPFHSSEIQR	light	435.551	3	4B	0.6114
P51693	GFPFHSSEIQR	light	435.551	3	5A	0.6245	0.6132	0.0113	1.84279
P51693	GFPFHSSEIQR	light	435.551	3	5B	0.6019
Q9ULB1	DLFIDGQSK	light	511.761	2	1A	0.6815	0.6843	0.0028	0.409177	3.89569	10.1514	0.6492	0.0610005	9.39626
Q9ULB1	DLFIDGQSK	light	511.761	2	1B	0.6871
Q9ULB1	DLFIDGQSK	light	511.761	2	2A	0.6651	0.62805	0.03705	5.89921
Q9ULB1	DLFIDGQSK	light	511.761	2	2B	0.591
Q9ULB1	DLFIDGQSK	light	511.761	2	3A	0.5867	0.6026	0.0159	2.63857
Q9ULB1	DLFIDGQSK	light	511.761	2	3B	0.6185
Q9ULB1	DLFIDGQSK	light	511.761	2	4A	0.5222	0.5812	0.059	10.1514
Q9ULB1	DLFIDGQSK	light	511.761	2	4B	0.6402
Q9ULB1	DLFIDGQSK	light	511.761	2	5A	0.7527	0.74985	0.00285	0.380076
Q9ULB1	DLFIDGQSK	light	511.761	2	5B	0.747
Q9ULB1	SDLYIGGVAK	light	511.779	2	1A	0.3676	0.33935	0.02825	8.32474	6.43413	10.2119	0.31551	0.0170594	5.40693
Q9ULB1	SDLYIGGVAK	light	511.779	2	1B	0.3111
Q9ULB1	SDLYIGGVAK	light	511.779	2	2A	0.3432	0.3114	0.0318	10.2119
Q9ULB1	SDLYIGGVAK	light	511.779	2	2B	0.2796
Q9ULB1	SDLYIGGVAK	light	511.779	2	3A	0.3117	0.2901	0.0216	7.44571
Q9ULB1	SDLYIGGVAK	light	511.779	2	3B	0.2685
Q9ULB1	SDLYIGGVAK	light	511.779	2	4A	0.3192	0.30815	0.01105	3.58592
Q9ULB1	SDLYIGGVAK	light	511.779	2	4B	0.2971
Q9ULB1	SDLYIGGVAK	light	511.779	2	5A	0.3371	0.32855	0.00855	2.60234
Q9ULB1	SDLYIGGVAK	light	511.779	2	5B	0.32
Q9ULB1	LPDLISDALFCNGQIER	light	980.993	2	1A	0.3673	0.37035	0.00305	0.823545	4.3659	6.33756	0.31337	0.0382088	12.1929
Q9ULB1	LPDLISDALFCNGQIER	light	980.993	2	1B	0.3734
Q9ULB1	LPDLISDALFCNGQIER	light	980.993	2	2A	0.3485	0.33615	0.01235	3.67396
Q9ULB1	LPDLISDALFCNGQIER	light	980.993	2	2B	0.3238
Q9ULB1	LPDLISDALFCNGQIER	light	980.993	2	3A	0.2685	0.2562	0.0123	4.80094
Q9ULB1	LPDLISDALFCNGQIER	light	980.993	2	3B	0.2439
Q9ULB1	LPDLISDALFCNGQIER	light	980.993	2	4A	0.2808	0.2998	0.019	6.33756
Q9ULB1	LPDLISDALFCNGQIER	light	980.993	2	4B	0.3188
Q9ULB1	LPDLISDALFCNGQIER	light	980.993	2	5A	0.3232	0.30435	0.01885	6.19353
Q9ULB1	LPDLISDALFCNGQIER	light	980.993	2	5B	0.2855
Q9ULB1	LPDLISDALFCNGQIER	light	654.331	3	1A	0.4165	0.40895	0.00755	1.84619	3.98466	8.87777	0.33683	0.0441631	13.1114
Q9ULB1	LPDLISDALFCNGQIER	light	654.331	3	1B	0.4014
Q9ULB1	LPDLISDALFCNGQIER	light	654.331	3	2A	0.3808	0.34975	0.03105	8.87777
Q9ULB1	LPDLISDALFCNGQIER	light	654.331	3	2B	0.3187
Q9ULB1	LPDLISDALFCNGQIER	light	654.331	3	3A	0.2812	0.27325	0.00795	2.90942
Q9ULB1	LPDLISDALFCNGQIER	light	654.331	3	3B	0.2653
Q9ULB1	LPDLISDALFCNGQIER	light	654.331	3	4A	0.3166	0.33355	0.01695	5.0817
Q9ULB1	LPDLISDALFCNGQIER	light	654.331	3	4B	0.3505
Q9ULB1	LPDLISDALFCNGQIER	light	654.331	3	5A	0.3225	0.31865	0.00385	1.20822
Q9ULB1	LPDLISDALFCNGQIER	light	654.331	3	5B	0.3148
Q15782	LVCYFTNWSQDR	light	794.864	2	1A	0.3785	0.3436	0.0349	10.1572	4.2974	10.1572	0.33199	0.0352435	10.6158
Q15782	LVCYFTNWSQDR	light	794.864	2	1B	0.3087
Q15782	LVCYFTNWSQDR	light	794.864	2	2A	0.3707	0.3417	0.029	8.48698
Q15782	LVCYFTNWSQDR	light	794.864	2	2B	0.3127
Q15782	LVCYFTNWSQDR	light	794.864	2	3A	0.2592	0.26575	0.00655	2.46472
Q15782	LVCYFTNWSQDR	light	794.864	2	3B	0.2723
Q15782	LVCYFTNWSQDR	light	794.864	2	4A	0.3373	0.33735	5e-05	0.0148214
Q15782	LVCYFTNWSQDR	light	794.864	2	4B	0.3374
Q15782	LVCYFTNWSQDR	light	794.864	2	5A	0.3729	0.37155	0.00135	0.363343
Q15782	LVCYFTNWSQDR	light	794.864	2	5B	0.3702
Q15782	LLLTAGVSAGR	light	529.322	2	1A	0.2029	0.21355	0.01065	4.98712	4.59022	8.46204	0.22921	0.0157569	6.87443
Q15782	LLLTAGVSAGR	light	529.322	2	1B	0.2242
Q15782	LLLTAGVSAGR	light	529.322	2	2A	0.2193	0.2285	0.0092	4.02626
Q15782	LLLTAGVSAGR	light	529.322	2	2B	0.2377
Q15782	LLLTAGVSAGR	light	529.322	2	3A	0.2104	0.22985	0.01945	8.46204
Q15782	LLLTAGVSAGR	light	529.322	2	3B	0.2493
Q15782	LLLTAGVSAGR	light	529.322	2	4A	0.2096	0.2162	0.0066	3.05273
Q15782	LLLTAGVSAGR	light	529.322	2	4B	0.2228
Q15782	LLLTAGVSAGR	light	529.322	2	5A	0.2642	0.25795	0.00625	2.42295
Q15782	LLLTAGVSAGR	light	529.322	2	5B	0.2517
P12111	EVYTFASEPNDVFFK	light	896.925	2	1A	0.2827	0.2709	0.0118	4.35585	3.45812	7.6769	0.26942	0.0209545	7.77765
P12111	EVYTFASEPNDVFFK	light	896.925	2	1B	0.2591
P12111	EVYTFASEPNDVFFK	light	896.925	2	2A	0.2788	0.2829	0.0041	1.44928
P12111	EVYTFASEPNDVFFK	light	896.925	2	2B	0.287
P12111	EVYTFASEPNDVFFK	light	896.925	2	3A	0.262	0.25325	0.00875	3.45508
P12111	EVYTFASEPNDVFFK	light	896.925	2	3B	0.2445
P12111	EVYTFASEPNDVFFK	light	896.925	2	4A	0.2413	0.24045	0.00085	0.353504
P12111	EVYTFASEPNDVFFK	light	896.925	2	4B	0.2396
P12111	EVYTFASEPNDVFFK	light	896.925	2	5A	0.3226	0.2996	0.023	7.6769
P12111	EVYTFASEPNDVFFK	light	896.925	2	5B	0.2766
P12111	WYYDPNTK	light	543.748	2	1A	0.5631	0.6051	0.042	6.941	6.21104	8.79216	0.74346	0.089747	12.0715
P12111	WYYDPNTK	light	543.748	2	1B	0.6471
P12111	WYYDPNTK	light	543.748	2	2A	0.7032	0.6992	0.004	0.572082
P12111	WYYDPNTK	light	543.748	2	2B	0.6952
P12111	WYYDPNTK	light	543.748	2	3A	0.6943	0.74035	0.04605	6.22003
P12111	WYYDPNTK	light	543.748	2	3B	0.7864
P12111	WYYDPNTK	light	543.748	2	4A	0.7367	0.8054	0.0687	8.52992
P12111	WYYDPNTK	light	543.748	2	4B	0.8741
P12111	WYYDPNTK	light	543.748	2	5A	0.791	0.86725	0.07625	8.79216
P12111	WYYDPNTK	light	543.748	2	5B	0.9435
P55290	YEVSSPYFK	light	560.271	2	1A	0.436	0.4135	0.0225	5.44135	2.82222	5.44135	0.45849	0.0259226	5.65391
P55290	YEVSSPYFK	light	560.271	2	1B	0.391
P55290	YEVSSPYFK	light	560.271	2	2A	0.4451	0.45415	0.00905	1.99273
P55290	YEVSSPYFK	light	560.271	2	2B	0.4632
P55290	YEVSSPYFK	light	560.271	2	3A	0.4536	0.4753	0.0217	4.56554
P55290	YEVSSPYFK	light	560.271	2	3B	0.497
P55290	YEVSSPYFK	light	560.271	2	4A	0.4551	0.45885	0.00375	0.817261
P55290	YEVSSPYFK	light	560.271	2	4B	0.4626
P55290	YEVSSPYFK	light	560.271	2	5A	0.4843	0.49065	0.00635	1.2942
P55290	YEVSSPYFK	light	560.271	2	5B	0.497
P55290	VNSDGGLVALR	light	550.807	2	rerun_del2_1A	115.504	114.383	1.12085	0.979911	12.3868	36.3873	105.069	10.9673	10.4381
P55290	VNSDGGLVALR	light	550.807	2	rerun_del2_1B	113.262
P55290	VNSDGGLVALR	light	550.807	2	rerun_del2_2A	163.659	119.996	43.6633	36.3873
P55290	VNSDGGLVALR	light	550.807	2	rerun_del2_2B	76.3326
P55290	VNSDGGLVALR	light	550.807	2	rerun_del2_3A	96.2165	96.2409	0.02445	0.025405
P55290	VNSDGGLVALR	light	550.807	2	rerun_del2_3B	96.2654
P55290	VNSDGGLVALR	light	550.807	2	rerun_del2_4A	84.1908	104.261	20.0701	19.2499
P55290	VNSDGGLVALR	light	550.807	2	rerun_del2_4B	124.331
P55290	VNSDGGLVALR	light	550.807	2	rerun_del2_5A	85.6789	90.4656	4.78675	5.29123
P55290	VNSDGGLVALR	light	550.807	2	rerun_del2_5B	95.2524
P55290	INENTGSVSVTR	light	638.828	2	1A	0.2935	0.2979	0.0044	1.47701	3.51373	6.52604	0.31278	0.0168348	5.38231
P55290	INENTGSVSVTR	light	638.828	2	1B	0.3023
P55290	INENTGSVSVTR	light	638.828	2	2A	0.3067	0.31315	0.00645	2.05972
P55290	INENTGSVSVTR	light	638.828	2	2B	0.3196
P55290	INENTGSVSVTR	light	638.828	2	3A	0.3232	0.3034	0.0198	6.52604
P55290	INENTGSVSVTR	light	638.828	2	3B	0.2836
P55290	INENTGSVSVTR	light	638.828	2	4A	0.2951	0.30445	0.00935	3.07111
P55290	INENTGSVSVTR	light	638.828	2	4B	0.3138
P55290	INENTGSVSVTR	light	638.828	2	5A	0.3297	0.345	0.0153	4.43478
P55290	INENTGSVSVTR	light	638.828	2	5B	0.3603
Q9UHG2	ALAHLLEAER	light	561.817	2	1A	0.5842	0.6112	0.027	4.41754	6.44148	14.5595	0.59793	0.0455383	7.616
Q9UHG2	ALAHLLEAER	light	561.817	2	1B	0.6382
Q9UHG2	ALAHLLEAER	light	561.817	2	2A	0.5486	0.535	0.0136	2.54206
Q9UHG2	ALAHLLEAER	light	561.817	2	2B	0.5214
Q9UHG2	ALAHLLEAER	light	561.817	2	3A	0.6443	0.5965	0.0478	8.01341
Q9UHG2	ALAHLLEAER	light	561.817	2	3B	0.5487
Q9UHG2	ALAHLLEAER	light	561.817	2	4A	0.5892	0.57385	0.01535	2.67492
Q9UHG2	ALAHLLEAER	light	561.817	2	4B	0.5585
Q9UHG2	ALAHLLEAER	light	561.817	2	5A	0.7711	0.6731	0.098	14.5595
Q9UHG2	ALAHLLEAER	light	561.817	2	5B	0.5751
P13521	DQLSDDVSK	light	503.738	2	1A	0.3492	0.412	0.0628	15.2427	7.74698	15.2427	0.38764	0.0243694	6.2866
P13521	DQLSDDVSK	light	503.738	2	1B	0.4748
P13521	DQLSDDVSK	light	503.738	2	2A	0.3339	0.36135	0.02745	7.59651
P13521	DQLSDDVSK	light	503.738	2	2B	0.3888
P13521	DQLSDDVSK	light	503.738	2	3A	0.3515	0.35845	0.00695	1.9389
P13521	DQLSDDVSK	light	503.738	2	3B	0.3654
P13521	DQLSDDVSK	light	503.738	2	4A	0.4648	0.4164	0.0484	11.6234
P13521	DQLSDDVSK	light	503.738	2	4B	0.368
P13521	DQLSDDVSK	light	503.738	2	5A	0.3991	0.39	0.0091	2.33333
P13521	DQLSDDVSK	light	503.738	2	5B	0.3809
P13521	TSYFPNPYNQEK	light	744.344	2	1A	0.8815	0.8106	0.0709	8.74661	4.0772	8.74661	0.80129	0.0414995	5.17908
P13521	TSYFPNPYNQEK	light	744.344	2	1B	0.7397
P13521	TSYFPNPYNQEK	light	744.344	2	2A	0.7808	0.82255	0.04175	5.07568
P13521	TSYFPNPYNQEK	light	744.344	2	2B	0.8643
P13521	TSYFPNPYNQEK	light	744.344	2	3A	0.7891	0.76215	0.02695	3.53605
P13521	TSYFPNPYNQEK	light	744.344	2	3B	0.7352
P13521	TSYFPNPYNQEK	light	744.344	2	4A	0.7468	0.74855	0.00175	0.233785
P13521	TSYFPNPYNQEK	light	744.344	2	4B	0.7503
P13521	TSYFPNPYNQEK	light	744.344	2	5A	0.8385	0.8626	0.0241	2.79388
P13521	TSYFPNPYNQEK	light	744.344	2	5B	0.8867
P13521	VLEYLNQEK	light	568.303	2	1A	0.6894	0.73255	0.04315	5.89038	5.77773	9.87563	0.72971	0.0808789	11.0837
P13521	VLEYLNQEK	light	568.303	2	1B	0.7757
P13521	VLEYLNQEK	light	568.303	2	2A	0.8278	0.83125	0.00345	0.415038
P13521	VLEYLNQEK	light	568.303	2	2B	0.8347
P13521	VLEYLNQEK	light	568.303	2	3A	0.667	0.60705	0.05995	9.87563
P13521	VLEYLNQEK	light	568.303	2	3B	0.5471
P13521	VLEYLNQEK	light	568.303	2	4A	0.6387	0.67895	0.04025	5.92827
P13521	VLEYLNQEK	light	568.303	2	4B	0.7192
P13521	VLEYLNQEK	light	568.303	2	5A	0.8529	0.79875	0.05415	6.77934
P13521	VLEYLNQEK	light	568.303	2	5B	0.7446
P54764	VYPANEVTLLDSR	light	738.888	2	1A	0.7112	0.7045	0.0067	0.951029	2.70954	5.22021	0.75416	0.0458048	6.07362
P54764	VYPANEVTLLDSR	light	738.888	2	1B	0.6978
P54764	VYPANEVTLLDSR	light	738.888	2	2A	0.7478	0.7107	0.0371	5.22021
P54764	VYPANEVTLLDSR	light	738.888	2	2B	0.6736
P54764	VYPANEVTLLDSR	light	738.888	2	3A	0.7844	0.7721	0.0123	1.59306
P54764	VYPANEVTLLDSR	light	738.888	2	3B	0.7598
P54764	VYPANEVTLLDSR	light	738.888	2	4A	0.7207	0.7531	0.0324	4.30222
P54764	VYPANEVTLLDSR	light	738.888	2	4B	0.7855
P54764	VYPANEVTLLDSR	light	738.888	2	5A	0.8427	0.8304	0.0123	1.48121
P54764	VYPANEVTLLDSR	light	738.888	2	5B	0.8181
P54764	NLAQFPDTITGADTSSLVEVR	light	1117.57	2	1A	0.9169	0.9252	0.0083	0.897103	2.62655	6.24964	0.89867	0.0342596	3.81226
P54764	NLAQFPDTITGADTSSLVEVR	light	1117.57	2	1B	0.9335
P54764	NLAQFPDTITGADTSSLVEVR	light	1117.57	2	2A	0.9076	0.9493	0.0417	4.39271
P54764	NLAQFPDTITGADTSSLVEVR	light	1117.57	2	2B	0.991
P54764	NLAQFPDTITGADTSSLVEVR	light	1117.57	2	3A	0.8928	0.89295	0.00015	0.0167983
P54764	NLAQFPDTITGADTSSLVEVR	light	1117.57	2	3B	0.8931
P54764	NLAQFPDTITGADTSSLVEVR	light	1117.57	2	4A	0.9138	0.86005	0.05375	6.24964
P54764	NLAQFPDTITGADTSSLVEVR	light	1117.57	2	4B	0.8063
P54764	NLAQFPDTITGADTSSLVEVR	light	1117.57	2	5A	0.8795	0.86585	0.01365	1.57649
P54764	NLAQFPDTITGADTSSLVEVR	light	1117.57	2	5B	0.8522
P54764	NLAQFPDTITGADTSSLVEVR	light	745.381	3	1A	1.0159	1.0683	0.0524	4.90499	2.78049	4.90499	1.08264	0.0356862	3.29622
P54764	NLAQFPDTITGADTSSLVEVR	light	745.381	3	1B	1.1207
P54764	NLAQFPDTITGADTSSLVEVR	light	745.381	3	2A	1.042	1.0696	0.0276	2.5804
P54764	NLAQFPDTITGADTSSLVEVR	light	745.381	3	2B	1.0972
P54764	NLAQFPDTITGADTSSLVEVR	light	745.381	3	3A	1.0266	1.0353	0.0087	0.840336
P54764	NLAQFPDTITGADTSSLVEVR	light	745.381	3	3B	1.044
P54764	NLAQFPDTITGADTSSLVEVR	light	745.381	3	4A	1.066	1.0981	0.0321	2.92323
P54764	NLAQFPDTITGADTSSLVEVR	light	745.381	3	4B	1.1302
P54764	NLAQFPDTITGADTSSLVEVR	light	745.381	3	5A	1.1722	1.1419	0.0303	2.65347
P54764	NLAQFPDTITGADTSSLVEVR	light	745.381	3	5B	1.1116
P54764	GLNPLTSYVFHVR	light	501.609	3	1A	2.1054	2.0274	0.078	3.84729	3.67719	7.66896	2.29972	0.192028	8.35005
P54764	GLNPLTSYVFHVR	light	501.609	3	1B	1.9494
P54764	GLNPLTSYVFHVR	light	501.609	3	2A	2.4902	2.52715	0.03695	1.46212
P54764	GLNPLTSYVFHVR	light	501.609	3	2B	2.5641
P54764	GLNPLTSYVFHVR	light	501.609	3	3A	2.2283	2.3394	0.1111	4.74908
P54764	GLNPLTSYVFHVR	light	501.609	3	3B	2.4505
P54764	GLNPLTSYVFHVR	light	501.609	3	4A	2.1477	2.13365	0.01405	0.658496
P54764	GLNPLTSYVFHVR	light	501.609	3	4B	2.1196
P54764	GLNPLTSYVFHVR	light	501.609	3	5A	2.2815	2.471	0.1895	7.66896
P54764	GLNPLTSYVFHVR	light	501.609	3	5B	2.6605
P61769	VEHSDLSFSK	light	383.524	3	1A	1.9108	2.12685	0.21605	10.1582	11.2494	18.1276	1.98023	0.245331	12.389
P61769	VEHSDLSFSK	light	383.524	3	1B	2.3429
P61769	VEHSDLSFSK	light	383.524	3	2A	2.303	1.99645	0.30655	15.3548
P61769	VEHSDLSFSK	light	383.524	3	2B	1.6899
P61769	VEHSDLSFSK	light	383.524	3	3A	1.3719	1.5354	0.1635	10.6487
P61769	VEHSDLSFSK	light	383.524	3	3B	1.6989
P61769	VEHSDLSFSK	light	383.524	3	4A	2.3097	2.26535	0.04435	1.95775
P61769	VEHSDLSFSK	light	383.524	3	4B	2.221
P61769	VEHSDLSFSK	light	383.524	3	5A	2.3355	1.9771	0.3584	18.1276
P61769	VEHSDLSFSK	light	383.524	3	5B	1.6187
P61769	VNHVTLSQPK	light	374.88	3	1A	0.2375	0.2396	0.0021	0.876461	2.71114	5.84301	0.26246	0.0192352	7.32882
P61769	VNHVTLSQPK	light	374.88	3	1B	0.2417
P61769	VNHVTLSQPK	light	374.88	3	2A	0.2433	0.24355	0.00025	0.102648
P61769	VNHVTLSQPK	light	374.88	3	2B	0.2438
P61769	VNHVTLSQPK	light	374.88	3	3A	0.292	0.28475	0.00725	2.54609
P61769	VNHVTLSQPK	light	374.88	3	3B	0.2775
P61769	VNHVTLSQPK	light	374.88	3	4A	0.2494	0.2603	0.0109	4.18748
P61769	VNHVTLSQPK	light	374.88	3	4B	0.2712
P61769	VNHVTLSQPK	light	374.88	3	5A	0.2675	0.2841	0.0166	5.84301
P61769	VNHVTLSQPK	light	374.88	3	5B	0.3007
Q92823	AETYEGVYQCTAR	light	774.343	2	1A	0.4754	0.4893	0.0139	2.84079	3.47383	5.5305	0.44683	0.0226041	5.05876
Q92823	AETYEGVYQCTAR	light	774.343	2	1B	0.5032
Q92823	AETYEGVYQCTAR	light	774.343	2	2A	0.4377	0.4424	0.0047	1.06239
Q92823	AETYEGVYQCTAR	light	774.343	2	2B	0.4471
Q92823	AETYEGVYQCTAR	light	774.343	2	3A	0.4446	0.4213	0.0233	5.5305
Q92823	AETYEGVYQCTAR	light	774.343	2	3B	0.398
Q92823	AETYEGVYQCTAR	light	774.343	2	4A	0.4558	0.4414	0.0144	3.26235
Q92823	AETYEGVYQCTAR	light	774.343	2	4B	0.427
Q92823	AETYEGVYQCTAR	light	774.343	2	5A	0.4192	0.43975	0.02055	4.67311
Q92823	AETYEGVYQCTAR	light	774.343	2	5B	0.4603
Q92823	SLPSEASEQYLTK	light	726.864	2	1A	0.8764	0.81335	0.06305	7.75189	4.21108	8.25945	0.81557	0.0326552	4.00397
Q92823	SLPSEASEQYLTK	light	726.864	2	1B	0.7503
Q92823	SLPSEASEQYLTK	light	726.864	2	2A	0.8111	0.83345	0.02235	2.68162
Q92823	SLPSEASEQYLTK	light	726.864	2	2B	0.8558
Q92823	SLPSEASEQYLTK	light	726.864	2	3A	0.7705	0.75835	0.01215	1.60216
Q92823	SLPSEASEQYLTK	light	726.864	2	3B	0.7462
Q92823	SLPSEASEQYLTK	light	726.864	2	4A	0.928	0.8572	0.0708	8.25945
Q92823	SLPSEASEQYLTK	light	726.864	2	4B	0.7864
Q92823	SLPSEASEQYLTK	light	726.864	2	5A	0.8217	0.8155	0.0062	0.76027
Q92823	SLPSEASEQYLTK	light	726.864	2	5B	0.8093
Q92823	VFNTPEGVPSAPSSLK	light	815.428	2	1A	0.5506	0.57045	0.01985	3.47971	6.70665	15.1884	0.63387	0.0696219	10.9836
Q92823	VFNTPEGVPSAPSSLK	light	815.428	2	1B	0.5903
Q92823	VFNTPEGVPSAPSSLK	light	815.428	2	2A	0.5911	0.6177	0.0266	4.3063
Q92823	VFNTPEGVPSAPSSLK	light	815.428	2	2B	0.6443
Q92823	VFNTPEGVPSAPSSLK	light	815.428	2	3A	0.6475	0.6312	0.0163	2.58238
Q92823	VFNTPEGVPSAPSSLK	light	815.428	2	3B	0.6149
Q92823	VFNTPEGVPSAPSSLK	light	815.428	2	4A	0.7049	0.766	0.0611	7.9765
Q92823	VFNTPEGVPSAPSSLK	light	815.428	2	4B	0.8271
Q92823	VFNTPEGVPSAPSSLK	light	815.428	2	5A	0.4953	0.584	0.0887	15.1884
Q92823	VFNTPEGVPSAPSSLK	light	815.428	2	5B	0.6727
Q6UXD5	VSLDEDNDR	light	531.739	2	1A	0.4667	0.4239	0.0428	10.0967	6.66956	10.0967	0.43606	0.0521994	11.9707
Q6UXD5	VSLDEDNDR	light	531.739	2	1B	0.3811
Q6UXD5	VSLDEDNDR	light	531.739	2	2A	0.4901	0.45565	0.03445	7.56063
Q6UXD5	VSLDEDNDR	light	531.739	2	2B	0.4212
Q6UXD5	VSLDEDNDR	light	531.739	2	3A	0.385	0.36195	0.02305	6.36828
Q6UXD5	VSLDEDNDR	light	531.739	2	3B	0.3389
Q6UXD5	VSLDEDNDR	light	531.739	2	4A	0.5073	0.52125	0.01395	2.67626
Q6UXD5	VSLDEDNDR	light	531.739	2	4B	0.5352
Q6UXD5	VSLDEDNDR	light	531.739	2	5A	0.4453	0.41755	0.02775	6.64591
Q6UXD5	VSLDEDNDR	light	531.739	2	5B	0.3898
Q6UXD5	FEAFEEDR	light	521.727	2	1A	0.4969	0.4872	0.0097	1.99097	10.5853	15.6028	0.48212	0.0478723	9.92954
Q6UXD5	FEAFEEDR	light	521.727	2	1B	0.4775
Q6UXD5	FEAFEEDR	light	521.727	2	2A	0.5542	0.4794	0.0748	15.6028
Q6UXD5	FEAFEEDR	light	521.727	2	2B	0.4046
Q6UXD5	FEAFEEDR	light	521.727	2	3A	0.3586	0.39505	0.03645	9.22668
Q6UXD5	FEAFEEDR	light	521.727	2	3B	0.4315
Q6UXD5	FEAFEEDR	light	521.727	2	4A	0.4446	0.51315	0.06855	13.3587
Q6UXD5	FEAFEEDR	light	521.727	2	4B	0.5817
Q6UXD5	FEAFEEDR	light	521.727	2	5A	0.4675	0.5358	0.0683	12.7473
Q6UXD5	FEAFEEDR	light	521.727	2	5B	0.6041
Q6UXD5	TASDAGFPVGSHVQYR	light	564.609	3	1A	0.4675	0.69525	0.22775	32.758	24.1624	49.7926	0.81681	0.437008	53.5018
Q6UXD5	TASDAGFPVGSHVQYR	light	564.609	3	1B	0.923
Q6UXD5	TASDAGFPVGSHVQYR	light	564.609	3	2A	1.2864	1.4216	0.1352	9.51041
Q6UXD5	TASDAGFPVGSHVQYR	light	564.609	3	2B	1.5568
Q6UXD5	TASDAGFPVGSHVQYR	light	564.609	3	3A	0.347	0.40785	0.06085	14.9197
Q6UXD5	TASDAGFPVGSHVQYR	light	564.609	3	3B	0.4687
Q6UXD5	TASDAGFPVGSHVQYR	light	564.609	3	4A	0.3757	0.33005	0.04565	13.8312
Q6UXD5	TASDAGFPVGSHVQYR	light	564.609	3	4B	0.2844
Q6UXD5	TASDAGFPVGSHVQYR	light	564.609	3	5A	0.6172	1.2293	0.6121	49.7926
Q6UXD5	TASDAGFPVGSHVQYR	light	564.609	3	5B	1.8414
P10645	ILSILR	light	357.747	2	1A	0.4446	0.4447	0.0001	0.0224871	2.55646	7.14502	0.50142	0.0377444	7.52749
P10645	ILSILR	light	357.747	2	1B	0.4448
P10645	ILSILR	light	357.747	2	2A	0.5154	0.5162	0.0008	0.154979
P10645	ILSILR	light	357.747	2	2B	0.517
P10645	ILSILR	light	357.747	2	3A	0.4987	0.48935	0.00935	1.9107
P10645	ILSILR	light	357.747	2	3B	0.48
P10645	ILSILR	light	357.747	2	4A	0.4607	0.49615	0.03545	7.14502
P10645	ILSILR	light	357.747	2	4B	0.5316
P10645	ILSILR	light	357.747	2	5A	0.5806	0.5607	0.0199	3.54914
P10645	ILSILR	light	357.747	2	5B	0.5408
P10645	SGELEQEEER	light	603.268	2	1A	1.0814	1.07155	0.00985	0.919229	2.8637	6.99685	0.92351	0.0866642	9.38421
P10645	SGELEQEEER	light	603.268	2	1B	1.0617
P10645	SGELEQEEER	light	603.268	2	2A	0.939	0.9291	0.0099	1.06555
P10645	SGELEQEEER	light	603.268	2	2B	0.9192
P10645	SGELEQEEER	light	603.268	2	3A	0.8663	0.80965	0.05665	6.99685
P10645	SGELEQEEER	light	603.268	2	3B	0.753
P10645	SGELEQEEER	light	603.268	2	4A	0.9241	0.93405	0.00995	1.06525
P10645	SGELEQEEER	light	603.268	2	4B	0.944
P10645	SGELEQEEER	light	603.268	2	5A	0.8359	0.8732	0.0373	4.27164
P10645	SGELEQEEER	light	603.268	2	5B	0.9105
P10645	EDSLEAGLPLQVR	light	713.88	2	1A	0.5177	0.518	0.0003	0.0579151	1.2634	2.66255	0.47786	0.0296024	6.19478
P10645	EDSLEAGLPLQVR	light	713.88	2	1B	0.5183
P10645	EDSLEAGLPLQVR	light	713.88	2	2A	0.4767	0.4743	0.0024	0.506009
P10645	EDSLEAGLPLQVR	light	713.88	2	2B	0.4719
P10645	EDSLEAGLPLQVR	light	713.88	2	3A	0.4259	0.43755	0.01165	2.66255
P10645	EDSLEAGLPLQVR	light	713.88	2	3B	0.4492
P10645	EDSLEAGLPLQVR	light	713.88	2	4A	0.5083	0.50345	0.00485	0.963353
P10645	EDSLEAGLPLQVR	light	713.88	2	4B	0.4986
P10645	EDSLEAGLPLQVR	light	713.88	2	5A	0.4657	0.456	0.0097	2.12719
P10645	EDSLEAGLPLQVR	light	713.88	2	5B	0.4463
P36222	EGDGSCFPDALDR	light	719.799	2	1A	0.2787	0.2637	0.015	5.68828	9.02683	15.1944	0.36616	0.235872	64.4178
P36222	EGDGSCFPDALDR	light	719.799	2	1B	0.2487
P36222	EGDGSCFPDALDR	light	719.799	2	2A	0.2194	0.19075	0.02865	15.0197
P36222	EGDGSCFPDALDR	light	719.799	2	2B	0.1621
P36222	EGDGSCFPDALDR	light	719.799	2	3A	0.2651	0.25045	0.01465	5.84947
P36222	EGDGSCFPDALDR	light	719.799	2	3B	0.2358
P36222	EGDGSCFPDALDR	light	719.799	2	4A	0.2828	0.2927	0.0099	3.3823
P36222	EGDGSCFPDALDR	light	719.799	2	4B	0.3026
P36222	EGDGSCFPDALDR	light	719.799	2	5A	0.7066	0.8332	0.1266	15.1944
P36222	EGDGSCFPDALDR	light	719.799	2	5B	0.9598
P36222	TLLSVGGWNFGSQR	light	761.394	2	1A	0.2085	0.20855	5e-05	0.0239751	3.1564	5.28321	0.27169	0.105346	38.7744
P36222	TLLSVGGWNFGSQR	light	761.394	2	1B	0.2086
P36222	TLLSVGGWNFGSQR	light	761.394	2	2A	0.1607	0.1566	0.0041	2.61814
P36222	TLLSVGGWNFGSQR	light	761.394	2	2B	0.1525
P36222	TLLSVGGWNFGSQR	light	761.394	2	3A	0.2281	0.2406	0.0125	5.19534
P36222	TLLSVGGWNFGSQR	light	761.394	2	3B	0.2531
P36222	TLLSVGGWNFGSQR	light	761.394	2	4A	0.2734	0.28865	0.01525	5.28321
P36222	TLLSVGGWNFGSQR	light	761.394	2	4B	0.3039
P36222	TLLSVGGWNFGSQR	light	761.394	2	5A	0.4517	0.46405	0.01235	2.66135
P36222	TLLSVGGWNFGSQR	light	761.394	2	5B	0.4764
P36222	GTTGHHSPLFR	light	403.876	3	1A	0.1501	0.1564	0.0063	4.02813	13.2901	25.4187	0.23307	0.112325	48.1935
P36222	GTTGHHSPLFR	light	403.876	3	1B	0.1627
P36222	GTTGHHSPLFR	light	403.876	3	2A	0.1425	0.11905	0.02345	19.6976
P36222	GTTGHHSPLFR	light	403.876	3	2B	0.0956
P36222	GTTGHHSPLFR	light	403.876	3	3A	0.2767	0.23945	0.03725	15.5565
P36222	GTTGHHSPLFR	light	403.876	3	3B	0.2022
P36222	GTTGHHSPLFR	light	403.876	3	4A	0.2123	0.20865	0.00365	1.74934
P36222	GTTGHHSPLFR	light	403.876	3	4B	0.205
P36222	GTTGHHSPLFR	light	403.876	3	5A	0.5541	0.4418	0.1123	25.4187
P36222	GTTGHHSPLFR	light	403.876	3	5B	0.3295
P36222	EAGTLAYYEICDFLR	light	910.93	2	1A	0.5967	0.6501	0.0534	8.21412	4.31958	8.21412	0.75343	0.293865	39.0036
P36222	EAGTLAYYEICDFLR	light	910.93	2	1B	0.7035
P36222	EAGTLAYYEICDFLR	light	910.93	2	2A	0.4247	0.4219	0.0028	0.663664
P36222	EAGTLAYYEICDFLR	light	910.93	2	2B	0.4191
P36222	EAGTLAYYEICDFLR	light	910.93	2	3A	0.6648	0.63875	0.02605	4.07828
P36222	EAGTLAYYEICDFLR	light	910.93	2	3B	0.6127
P36222	EAGTLAYYEICDFLR	light	910.93	2	4A	0.7036	0.75705	0.05345	7.0603
P36222	EAGTLAYYEICDFLR	light	910.93	2	4B	0.8105
P36222	EAGTLAYYEICDFLR	light	910.93	2	5A	1.2788	1.29935	0.02055	1.58156
P36222	EAGTLAYYEICDFLR	light	910.93	2	5B	1.3199
P36222	EAGTLAYYEICDFLR	light	607.622	3	1A	0.6295	0.6393	0.0098	1.53293	3.14692	7.07922	0.82142	0.319855	38.9392
P36222	EAGTLAYYEICDFLR	light	607.622	3	1B	0.6491
P36222	EAGTLAYYEICDFLR	light	607.622	3	2A	0.5589	0.52195	0.03695	7.07922
P36222	EAGTLAYYEICDFLR	light	607.622	3	2B	0.485
P36222	EAGTLAYYEICDFLR	light	607.622	3	3A	0.7284	0.7303	0.0019	0.260167
P36222	EAGTLAYYEICDFLR	light	607.622	3	3B	0.7322
P36222	EAGTLAYYEICDFLR	light	607.622	3	4A	0.7905	0.77885	0.01165	1.4958
P36222	EAGTLAYYEICDFLR	light	607.622	3	4B	0.7672
P36222	EAGTLAYYEICDFLR	light	607.622	3	5A	1.5138	1.4367	0.0771	5.36646
P36222	EAGTLAYYEICDFLR	light	607.622	3	5B	1.3596
P36222	ILGQQVPYATK	light	609.348	2	1A	0.2571	0.24095	0.01615	6.70264	7.79652	11.8583	0.31112	0.135256	43.4741
P36222	ILGQQVPYATK	light	609.348	2	1B	0.2248
P36222	ILGQQVPYATK	light	609.348	2	2A	0.1655	0.1552	0.0103	6.6366
P36222	ILGQQVPYATK	light	609.348	2	2B	0.1449
P36222	ILGQQVPYATK	light	609.348	2	3A	0.2438	0.2766	0.0328	11.8583
P36222	ILGQQVPYATK	light	609.348	2	3B	0.3094
P36222	ILGQQVPYATK	light	609.348	2	4A	0.3455	0.32505	0.02045	6.29134
P36222	ILGQQVPYATK	light	609.348	2	4B	0.3046
P36222	ILGQQVPYATK	light	609.348	2	5A	0.5996	0.5578	0.0418	7.49373
P36222	ILGQQVPYATK	light	609.348	2	5B	0.516
P36222	GNQWVGYDDQESVK	light	812.866	2	1A	0.2212	0.22535	0.00415	1.84158	5.54623	13.1292	0.32578	0.142939	43.8758
P36222	GNQWVGYDDQESVK	light	812.866	2	1B	0.2295
P36222	GNQWVGYDDQESVK	light	812.866	2	2A	0.218	0.1927	0.0253	13.1292
P36222	GNQWVGYDDQESVK	light	812.866	2	2B	0.1674
P36222	GNQWVGYDDQESVK	light	812.866	2	3A	0.2715	0.2785	0.007	2.51346
P36222	GNQWVGYDDQESVK	light	812.866	2	3B	0.2855
P36222	GNQWVGYDDQESVK	light	812.866	2	4A	0.3419	0.3383	0.0036	1.06414
P36222	GNQWVGYDDQESVK	light	812.866	2	4B	0.3347
P36222	GNQWVGYDDQESVK	light	812.866	2	5A	0.5395	0.59405	0.05455	9.18273
P36222	GNQWVGYDDQESVK	light	812.866	2	5B	0.6486
P36222	FPLTNAIK	light	452.269	2	1A	0.1641	0.1642	0.0001	0.0609013	5.01314	12.6348	0.22991	0.123911	53.8956
P36222	FPLTNAIK	light	452.269	2	1B	0.1643
P36222	FPLTNAIK	light	452.269	2	2A	0.1306	0.11595	0.01465	12.6348
P36222	FPLTNAIK	light	452.269	2	2B	0.1013
P36222	FPLTNAIK	light	452.269	2	3A	0.1752	0.17145	0.00375	2.18723
P36222	FPLTNAIK	light	452.269	2	3B	0.1677
P36222	FPLTNAIK	light	452.269	2	4A	0.2217	0.2313	0.0096	4.15045
P36222	FPLTNAIK	light	452.269	2	4B	0.2409
P36222	FPLTNAIK	light	452.269	2	5A	0.4385	0.46665	0.02815	6.03236
P36222	FPLTNAIK	light	452.269	2	5B	0.4948
P02747	QTHQPPAPNSLIR	light	729.894	2	1A	0.8085	0.93835	0.12985	13.8381	9.16258	13.8381	0.93809	0.0514771	5.48743
P02747	QTHQPPAPNSLIR	light	729.894	2	1B	1.0682
P02747	QTHQPPAPNSLIR	light	729.894	2	2A	1.1296	0.99485	0.13475	13.5448
P02747	QTHQPPAPNSLIR	light	729.894	2	2B	0.8601
P02747	QTHQPPAPNSLIR	light	729.894	2	3A	0.8313	0.8455	0.0142	1.67948
P02747	QTHQPPAPNSLIR	light	729.894	2	3B	0.8597
P02747	QTHQPPAPNSLIR	light	729.894	2	4A	0.8815	0.97615	0.09465	9.69626
P02747	QTHQPPAPNSLIR	light	729.894	2	4B	1.0708
P02747	QTHQPPAPNSLIR	light	729.894	2	5A	1.0016	0.9356	0.066	7.0543
P02747	QTHQPPAPNSLIR	light	729.894	2	5B	0.8696
P02747	QTHQPPAPNSLIR	light	486.932	3	1A	0.9535	1.06825	0.11475	10.7419	4.54792	10.7419	1.11088	0.0316508	2.84916
P02747	QTHQPPAPNSLIR	light	486.932	3	1B	1.183
P02747	QTHQPPAPNSLIR	light	486.932	3	2A	1.1263	1.0987	0.0276	2.51206
P02747	QTHQPPAPNSLIR	light	486.932	3	2B	1.0711
P02747	QTHQPPAPNSLIR	light	486.932	3	3A	1.1333	1.1136	0.0197	1.76904
P02747	QTHQPPAPNSLIR	light	486.932	3	3B	1.0939
P02747	QTHQPPAPNSLIR	light	486.932	3	4A	1.1871	1.1659	0.0212	1.81834
P02747	QTHQPPAPNSLIR	light	486.932	3	4B	1.1447
P02747	QTHQPPAPNSLIR	light	486.932	3	5A	1.0426	1.10795	0.06535	5.89828
P02747	QTHQPPAPNSLIR	light	486.932	3	5B	1.1733
P02747	FNAVLTNPQGDYDTSTGK	light	964.455	2	1A	0.4372	0.43465	0.00255	0.586679	2.42417	5.22983	0.40041	0.02854	7.12769
P02747	FNAVLTNPQGDYDTSTGK	light	964.455	2	1B	0.4321
P02747	FNAVLTNPQGDYDTSTGK	light	964.455	2	2A	0.4155	0.39485	0.02065	5.22983
P02747	FNAVLTNPQGDYDTSTGK	light	964.455	2	2B	0.3742
P02747	FNAVLTNPQGDYDTSTGK	light	964.455	2	3A	0.3574	0.35065	0.00675	1.925
P02747	FNAVLTNPQGDYDTSTGK	light	964.455	2	3B	0.3439
P02747	FNAVLTNPQGDYDTSTGK	light	964.455	2	4A	0.3908	0.4017	0.0109	2.71347
P02747	FNAVLTNPQGDYDTSTGK	light	964.455	2	4B	0.4126
P02747	FNAVLTNPQGDYDTSTGK	light	964.455	2	5A	0.4272	0.4202	0.007	1.66587
P02747	FNAVLTNPQGDYDTSTGK	light	964.455	2	5B	0.4132
P02747	TNQVNSGGVLLR	light	629.349	2	1A	0.349	0.4188	0.0698	16.6667	8.70196	16.6667	0.42066	0.0419845	9.98062
P02747	TNQVNSGGVLLR	light	629.349	2	1B	0.4886
P02747	TNQVNSGGVLLR	light	629.349	2	2A	0.5005	0.43215	0.06835	15.8163
P02747	TNQVNSGGVLLR	light	629.349	2	2B	0.3638
P02747	TNQVNSGGVLLR	light	629.349	2	3A	0.3581	0.3513	0.0068	1.93567
P02747	TNQVNSGGVLLR	light	629.349	2	3B	0.3445
P02747	TNQVNSGGVLLR	light	629.349	2	4A	0.4482	0.4828	0.0346	7.16653
P02747	TNQVNSGGVLLR	light	629.349	2	4B	0.5174
P02747	TNQVNSGGVLLR	light	629.349	2	5A	0.4263	0.41825	0.00805	1.92469
P02747	TNQVNSGGVLLR	light	629.349	2	5B	0.4102
Q6MZW2	GPDVGVGESQAEEPR	light	763.858	2	1A	0.9189	0.9732	0.0543	5.57953	4.73143	7.73484	0.85665	0.0707033	8.25346
Q6MZW2	GPDVGVGESQAEEPR	light	763.858	2	1B	1.0275
Q6MZW2	GPDVGVGESQAEEPR	light	763.858	2	2A	0.8979	0.86005	0.03785	4.40091
Q6MZW2	GPDVGVGESQAEEPR	light	763.858	2	2B	0.8222
Q6MZW2	GPDVGVGESQAEEPR	light	763.858	2	3A	0.8228	0.7897	0.0331	4.19147
Q6MZW2	GPDVGVGESQAEEPR	light	763.858	2	3B	0.7566
Q6MZW2	GPDVGVGESQAEEPR	light	763.858	2	4A	0.8672	0.88265	0.01545	1.75041
Q6MZW2	GPDVGVGESQAEEPR	light	763.858	2	4B	0.8981
Q6MZW2	GPDVGVGESQAEEPR	light	763.858	2	5A	0.7175	0.77765	0.06015	7.73484
Q6MZW2	GPDVGVGESQAEEPR	light	763.858	2	5B	0.8378
Q6MZW2	FDDYNSDSSLTLR	light	766.847	2	1A	1.0796	1.06725	0.01235	1.15718	7.10895	11.4697	0.90786	0.159908	17.6137
Q6MZW2	FDDYNSDSSLTLR	light	766.847	2	1B	1.0549
Q6MZW2	FDDYNSDSSLTLR	light	766.847	2	2A	1.1948	1.1181	0.0767	6.85985
Q6MZW2	FDDYNSDSSLTLR	light	766.847	2	2B	1.0414
Q6MZW2	FDDYNSDSSLTLR	light	766.847	2	3A	0.7357	0.69825	0.03745	5.36341
Q6MZW2	FDDYNSDSSLTLR	light	766.847	2	3B	0.6608
Q6MZW2	FDDYNSDSSLTLR	light	766.847	2	4A	0.886	0.8004	0.0856	10.6947
Q6MZW2	FDDYNSDSSLTLR	light	766.847	2	4B	0.7148
Q6MZW2	FDDYNSDSSLTLR	light	766.847	2	5A	0.9534	0.8553	0.0981	11.4697
Q6MZW2	FDDYNSDSSLTLR	light	766.847	2	5B	0.7572
Q6MZW2	VLQSIGVDPLPAK	light	668.895	2	1A	0.9228	1.0643	0.1415	13.2951	9.0138	13.2951	1.0779	0.05318	4.93367
Q6MZW2	VLQSIGVDPLPAK	light	668.895	2	1B	1.2058
Q6MZW2	VLQSIGVDPLPAK	light	668.895	2	2A	0.9036	0.9993	0.0957	9.5767
Q6MZW2	VLQSIGVDPLPAK	light	668.895	2	2B	1.095
Q6MZW2	VLQSIGVDPLPAK	light	668.895	2	3A	1.1214	1.05175	0.06965	6.6223
Q6MZW2	VLQSIGVDPLPAK	light	668.895	2	3B	0.9821
Q6MZW2	VLQSIGVDPLPAK	light	668.895	2	4A	1.2543	1.1438	0.1105	9.66078
Q6MZW2	VLQSIGVDPLPAK	light	668.895	2	4B	1.0333
Q6MZW2	VLQSIGVDPLPAK	light	668.895	2	5A	1.1972	1.13035	0.06685	5.9141
Q6MZW2	VLQSIGVDPLPAK	light	668.895	2	5B	1.0635
P00736	TLDEFTIIQNLQPQYQFR	light	1127.58	2	1A	2.6414	2.6812	0.0398	1.48441	3.9163	9.43808	2.5155	0.0978677	3.89059
P00736	TLDEFTIIQNLQPQYQFR	light	1127.58	2	1B	2.721
P00736	TLDEFTIIQNLQPQYQFR	light	1127.58	2	2A	2.7052	2.4719	0.2333	9.43808
P00736	TLDEFTIIQNLQPQYQFR	light	1127.58	2	2B	2.2386
P00736	TLDEFTIIQNLQPQYQFR	light	1127.58	2	3A	2.486	2.5142	0.0282	1.12163
P00736	TLDEFTIIQNLQPQYQFR	light	1127.58	2	3B	2.5424
P00736	TLDEFTIIQNLQPQYQFR	light	1127.58	2	4A	2.4246	2.38015	0.04445	1.86753
P00736	TLDEFTIIQNLQPQYQFR	light	1127.58	2	4B	2.3357
P00736	TLDEFTIIQNLQPQYQFR	light	1127.58	2	5A	2.6735	2.53005	0.14345	5.66985
P00736	TLDEFTIIQNLQPQYQFR	light	1127.58	2	5B	2.3866
P00736	TLDEFTIIQNLQPQYQFR	light	752.055	3	1A	2.5852	2.74155	0.15635	5.70298	2.75443	5.70298	2.47023	0.146304	5.92268
P00736	TLDEFTIIQNLQPQYQFR	light	752.055	3	1B	2.8979
P00736	TLDEFTIIQNLQPQYQFR	light	752.055	3	2A	2.4256	2.3732	0.0524	2.20799
P00736	TLDEFTIIQNLQPQYQFR	light	752.055	3	2B	2.3208
P00736	TLDEFTIIQNLQPQYQFR	light	752.055	3	3A	2.3681	2.4144	0.0463	1.91766
P00736	TLDEFTIIQNLQPQYQFR	light	752.055	3	3B	2.4607
P00736	TLDEFTIIQNLQPQYQFR	light	752.055	3	4A	2.3384	2.32775	0.01065	0.457523
P00736	TLDEFTIIQNLQPQYQFR	light	752.055	3	4B	2.3171
P00736	TLDEFTIIQNLQPQYQFR	light	752.055	3	5A	2.5812	2.49425	0.08695	3.48602
P00736	TLDEFTIIQNLQPQYQFR	light	752.055	3	5B	2.4073
P00736	NLPNGDFR	light	466.733	2	1A	1.2428	1.3761	0.1333	9.6868	4.57017	9.6868	1.38767	0.0363072	2.61642
P00736	NLPNGDFR	light	466.733	2	1B	1.5094
P00736	NLPNGDFR	light	466.733	2	2A	1.3658	1.4477	0.0819	5.65725
P00736	NLPNGDFR	light	466.733	2	2B	1.5296
P00736	NLPNGDFR	light	466.733	2	3A	1.4206	1.4076	0.013	0.923558
P00736	NLPNGDFR	light	466.733	2	3B	1.3946
P00736	NLPNGDFR	light	466.733	2	4A	1.4035	1.3458	0.0577	4.28741
P00736	NLPNGDFR	light	466.733	2	4B	1.2881
P00736	NLPNGDFR	light	466.733	2	5A	1.3299	1.36115	0.03125	2.29585
P00736	NLPNGDFR	light	466.733	2	5B	1.3924
P00736	ESEQGVYTCTAQGIWK	light	928.928	2	1A	0.8044	0.8005	0.0039	0.487196	10.9782	23.939	0.83972	0.136621	16.2698
P00736	ESEQGVYTCTAQGIWK	light	928.928	2	1B	0.7966
P00736	ESEQGVYTCTAQGIWK	light	928.928	2	2A	1.117	0.90125	0.21575	23.939
P00736	ESEQGVYTCTAQGIWK	light	928.928	2	2B	0.6855
P00736	ESEQGVYTCTAQGIWK	light	928.928	2	3A	0.5526	0.63905	0.08645	13.5279
P00736	ESEQGVYTCTAQGIWK	light	928.928	2	3B	0.7255
P00736	ESEQGVYTCTAQGIWK	light	928.928	2	4A	0.8565	0.80275	0.05375	6.69573
P00736	ESEQGVYTCTAQGIWK	light	928.928	2	4B	0.749
P00736	ESEQGVYTCTAQGIWK	light	928.928	2	5A	1.1631	1.05505	0.10805	10.2412
P00736	ESEQGVYTCTAQGIWK	light	928.928	2	5B	0.947
P00736	LPVANPQACENWLR	light	834.42	2	1A	0.7052	0.74955	0.04435	5.91688	6.39848	9.97742	0.76686	0.0426358	5.55979
P00736	LPVANPQACENWLR	light	834.42	2	1B	0.7939
P00736	LPVANPQACENWLR	light	834.42	2	2A	0.8638	0.83625	0.02755	3.29447
P00736	LPVANPQACENWLR	light	834.42	2	2B	0.8087
P00736	LPVANPQACENWLR	light	834.42	2	3A	0.7793	0.7086	0.0707	9.97742
P00736	LPVANPQACENWLR	light	834.42	2	3B	0.6379
P00736	LPVANPQACENWLR	light	834.42	2	4A	0.8281	0.7867	0.0414	5.26249
P00736	LPVANPQACENWLR	light	834.42	2	4B	0.7453
P00736	LPVANPQACENWLR	light	834.42	2	5A	0.81	0.7532	0.0568	7.54116
P00736	LPVANPQACENWLR	light	834.42	2	5B	0.6964
P32004	INGIPVEELAK	light	591.84	2	1A	0.2632	0.23405	0.02915	12.4546	7.77586	12.4546	0.26613	0.0319175	11.9932
P32004	INGIPVEELAK	light	591.84	2	1B	0.2049
P32004	INGIPVEELAK	light	591.84	2	2A	0.2414	0.26805	0.02665	9.94217
P32004	INGIPVEELAK	light	591.84	2	2B	0.2947
P32004	INGIPVEELAK	light	591.84	2	3A	0.2275	0.24255	0.01505	6.20491
P32004	INGIPVEELAK	light	591.84	2	3B	0.2576
P32004	INGIPVEELAK	light	591.84	2	4A	0.2768	0.2609	0.0159	6.09429
P32004	INGIPVEELAK	light	591.84	2	4B	0.245
P32004	INGIPVEELAK	light	591.84	2	5A	0.3387	0.3251	0.0136	4.18333
P32004	INGIPVEELAK	light	591.84	2	5B	0.3115
P32004	AQLLVVGSPGPVPR	light	695.414	2	1A	0.9053	0.8997	0.0056	0.62243	4.80663	8.08023	0.88379	0.0143867	1.62784
P32004	AQLLVVGSPGPVPR	light	695.414	2	1B	0.8941
P32004	AQLLVVGSPGPVPR	light	695.414	2	2A	0.943	0.8725	0.0705	8.08023
P32004	AQLLVVGSPGPVPR	light	695.414	2	2B	0.802
P32004	AQLLVVGSPGPVPR	light	695.414	2	3A	0.83	0.86295	0.03295	3.8183
P32004	AQLLVVGSPGPVPR	light	695.414	2	3B	0.8959
P32004	AQLLVVGSPGPVPR	light	695.414	2	4A	0.8358	0.88525	0.04945	5.58599
P32004	AQLLVVGSPGPVPR	light	695.414	2	4B	0.9347
P32004	AQLLVVGSPGPVPR	light	695.414	2	5A	0.9518	0.89855	0.05325	5.92621
P32004	AQLLVVGSPGPVPR	light	695.414	2	5B	0.8453
P32004	EGPGEAIVR	light	464.248	2	1A	0.5058	0.52685	0.02105	3.99544	7.63581	13.5005	0.51974	0.0318578	6.12957
P32004	EGPGEAIVR	light	464.248	2	1B	0.5479
P32004	EGPGEAIVR	light	464.248	2	2A	0.5066	0.5228	0.0162	3.0987
P32004	EGPGEAIVR	light	464.248	2	2B	0.539
P32004	EGPGEAIVR	light	464.248	2	3A	0.4139	0.4785	0.0646	13.5005
P32004	EGPGEAIVR	light	464.248	2	3B	0.5431
P32004	EGPGEAIVR	light	464.248	2	4A	0.5419	0.49765	0.04425	8.89179
P32004	EGPGEAIVR	light	464.248	2	4B	0.4534
P32004	EGPGEAIVR	light	464.248	2	5A	0.5231	0.5729	0.0498	8.69262
P32004	EGPGEAIVR	light	464.248	2	5B	0.6227
P23468	SPQGLGASTAEISAR	light	722.873	2	1A	0.4444	0.4576	0.0132	2.88462	4.33334	10.6344	0.43733	0.0339134	7.75466
P23468	SPQGLGASTAEISAR	light	722.873	2	1B	0.4708
P23468	SPQGLGASTAEISAR	light	722.873	2	2A	0.4132	0.4071	0.0061	1.4984
P23468	SPQGLGASTAEISAR	light	722.873	2	2B	0.401
P23468	SPQGLGASTAEISAR	light	722.873	2	3A	0.3458	0.38695	0.04115	10.6344
P23468	SPQGLGASTAEISAR	light	722.873	2	3B	0.4281
P23468	SPQGLGASTAEISAR	light	722.873	2	4A	0.4692	0.4733	0.0041	0.866258
P23468	SPQGLGASTAEISAR	light	722.873	2	4B	0.4774
P23468	SPQGLGASTAEISAR	light	722.873	2	5A	0.4884	0.4617	0.0267	5.78298
P23468	SPQGLGASTAEISAR	light	722.873	2	5B	0.435
P23468	ILYDDGK	light	412.213	2	1A	0.251	0.26725	0.01625	6.08045	6.76429	15.4244	0.27073	0.0220983	8.1625
P23468	ILYDDGK	light	412.213	2	1B	0.2835
P23468	ILYDDGK	light	412.213	2	2A	0.2405	0.2336	0.0069	2.95377
P23468	ILYDDGK	light	412.213	2	2B	0.2267
P23468	ILYDDGK	light	412.213	2	3A	0.2536	0.29985	0.04625	15.4244
P23468	ILYDDGK	light	412.213	2	3B	0.3461
P23468	ILYDDGK	light	412.213	2	4A	0.2772	0.28475	0.00755	2.65145
P23468	ILYDDGK	light	412.213	2	4B	0.2923
P23468	ILYDDGK	light	412.213	2	5A	0.2862	0.2682	0.018	6.71141
P23468	ILYDDGK	light	412.213	2	5B	0.2502
P23468	SYSFVLTNR	light	543.783	2	1A	0.4968	0.49245	0.00435	0.883338	1.8677	3.59006	0.50677	0.0277171	5.46937
P23468	SYSFVLTNR	light	543.783	2	1B	0.4881
P23468	SYSFVLTNR	light	543.783	2	2A	0.4954	0.4917	0.0037	0.752491
P23468	SYSFVLTNR	light	543.783	2	2B	0.488
P23468	SYSFVLTNR	light	543.783	2	3A	0.4843	0.49905	0.01475	2.95562
P23468	SYSFVLTNR	light	543.783	2	3B	0.5138
P23468	SYSFVLTNR	light	543.783	2	4A	0.4713	0.48885	0.01755	3.59006
P23468	SYSFVLTNR	light	543.783	2	4B	0.5064
P23468	SYSFVLTNR	light	543.783	2	5A	0.5683	0.5618	0.0065	1.157
P23468	SYSFVLTNR	light	543.783	2	5B	0.5553
O00584	ELDLNSVLLK	light	572.335	2	1A	0.4171	0.61655	0.19945	32.3494	13.8178	32.3494	0.57143	0.0849122	14.8596
O00584	ELDLNSVLLK	light	572.335	2	1B	0.816
O00584	ELDLNSVLLK	light	572.335	2	2A	0.7088	0.6775	0.0313	4.61993
O00584	ELDLNSVLLK	light	572.335	2	2B	0.6462
O00584	ELDLNSVLLK	light	572.335	2	3A	0.4465	0.4516	0.0051	1.12932
O00584	ELDLNSVLLK	light	572.335	2	3B	0.4567
O00584	ELDLNSVLLK	light	572.335	2	4A	0.4708	0.61865	0.14785	23.8988
O00584	ELDLNSVLLK	light	572.335	2	4B	0.7665
O00584	ELDLNSVLLK	light	572.335	2	5A	0.5278	0.49285	0.03495	7.09141
O00584	ELDLNSVLLK	light	572.335	2	5B	0.4579
O00584	VYGVIPK	light	388.239	2	1A	0.6941	0.6243	0.0698	11.1805	9.36192	14.8696	0.68435	0.0715018	10.4481
O00584	VYGVIPK	light	388.239	2	1B	0.5545
O00584	VYGVIPK	light	388.239	2	2A	0.6394	0.7073	0.0679	9.59989
O00584	VYGVIPK	light	388.239	2	2B	0.7752
O00584	VYGVIPK	light	388.239	2	3A	0.59	0.64375	0.05375	8.34951
O00584	VYGVIPK	light	388.239	2	3B	0.6975
O00584	VYGVIPK	light	388.239	2	4A	0.9359	0.81475	0.12115	14.8696
O00584	VYGVIPK	light	388.239	2	4B	0.6936
O00584	VYGVIPK	light	388.239	2	5A	0.6494	0.63165	0.01775	2.8101
O00584	VYGVIPK	light	388.239	2	5B	0.6139
P16070	FAGVFHVEK	light	517.277	2	1A	0.4617	0.4612	0.0005	0.108413	1.87026	4.64528	0.47265	0.0251186	5.31441
P16070	FAGVFHVEK	light	517.277	2	1B	0.4607
P16070	FAGVFHVEK	light	517.277	2	2A	0.4408	0.4347	0.0061	1.40327
P16070	FAGVFHVEK	light	517.277	2	2B	0.4286
P16070	FAGVFHVEK	light	517.277	2	3A	0.4607	0.4675	0.0068	1.45455
P16070	FAGVFHVEK	light	517.277	2	3B	0.4743
P16070	FAGVFHVEK	light	517.277	2	4A	0.4711	0.49405	0.02295	4.64528
P16070	FAGVFHVEK	light	517.277	2	4B	0.517
P16070	FAGVFHVEK	light	517.277	2	5A	0.5146	0.5058	0.0088	1.73982
P16070	FAGVFHVEK	light	517.277	2	5B	0.497
P16070	ALSIGFETCR	light	577.287	2	1A	0.5387	0.53	0.0087	1.64151	5.2186	7.79004	0.58275	0.0530468	9.10284
P16070	ALSIGFETCR	light	577.287	2	1B	0.5213
P16070	ALSIGFETCR	light	577.287	2	2A	0.4701	0.50785	0.03775	7.4333
P16070	ALSIGFETCR	light	577.287	2	2B	0.5456
P16070	ALSIGFETCR	light	577.287	2	3A	0.5806	0.62965	0.04905	7.79004
P16070	ALSIGFETCR	light	577.287	2	3B	0.6787
P16070	ALSIGFETCR	light	577.287	2	4A	0.6484	0.6127	0.0357	5.82667
P16070	ALSIGFETCR	light	577.287	2	4B	0.577
P16070	ALSIGFETCR	light	577.287	2	5A	0.6551	0.63355	0.02155	3.40147
P16070	ALSIGFETCR	light	577.287	2	5B	0.612
P16070	YGFIEGHVVIPR	light	693.88	2	1A	0.6704	0.64455	0.02585	4.01055	5.6808	8.6483	0.69862	0.0529167	7.57447
P16070	YGFIEGHVVIPR	light	693.88	2	1B	0.6187
P16070	YGFIEGHVVIPR	light	693.88	2	2A	0.7331	0.6853	0.0478	6.97505
P16070	YGFIEGHVVIPR	light	693.88	2	2B	0.6375
P16070	YGFIEGHVVIPR	light	693.88	2	3A	0.6658	0.64615	0.01965	3.04109
P16070	YGFIEGHVVIPR	light	693.88	2	3B	0.6265
P16070	YGFIEGHVVIPR	light	693.88	2	4A	0.6944	0.7366	0.0422	5.72903
P16070	YGFIEGHVVIPR	light	693.88	2	4B	0.7788
P16070	YGFIEGHVVIPR	light	693.88	2	5A	0.713	0.7805	0.0675	8.6483
P16070	YGFIEGHVVIPR	light	693.88	2	5B	0.848
P16070	YGFIEGHVVIPR	light	462.922	3	1A	0.6288	0.6589	0.0301	4.56822	3.59814	6.91397	0.63419	0.0236248	3.72519
P16070	YGFIEGHVVIPR	light	462.922	3	1B	0.689
P16070	YGFIEGHVVIPR	light	462.922	3	2A	0.5809	0.6084	0.0275	4.52005
P16070	YGFIEGHVVIPR	light	462.922	3	2B	0.6359
P16070	YGFIEGHVVIPR	light	462.922	3	3A	0.6457	0.6428	0.0029	0.451151
P16070	YGFIEGHVVIPR	light	462.922	3	3B	0.6399
P16070	YGFIEGHVVIPR	light	462.922	3	4A	0.5621	0.60385	0.04175	6.91397
P16070	YGFIEGHVVIPR	light	462.922	3	4B	0.6456
P16070	YGFIEGHVVIPR	light	462.922	3	5A	0.6671	0.657	0.0101	1.53729
P16070	YGFIEGHVVIPR	light	462.922	3	5B	0.6469
