# Supplementary material for: Development of robust targeted proteomics assays for cerebrospinal fluid biomarkers in multiple sclerosis
Source: Clin Proteomics. 2020 Sep 18;17:33. doi: 10.1186/s12014-020-09296-5 (PMC7499868; doi:10.1186/s12014-020-09296-5)
Supplement: Supplementary file 6 — Additional file 6: Table S6. Data from the trypsin digestion experiment. [file 12014_2020_9296_MOESM6_ESM.xlsx]

## Sheet: Table 6
				1 hour	5 hours	16 hours	24 hours	30 hours	1 hour	5 hours	16 hours|	24 hours	30 hours	1 hour	5 hours	16 hours	24 hours	30 hours
Protein	Protein Accession	Peptide	Conclusion trypsintest	Ratio light/heavy	Ratio light/heavy	Ratio light/heavy	Ratio light/heavy	Ratio light/heavy	Std.(S)	Std.(S)	Std.(S)	Std. (S)	Std. (S)	CV(S)	CV (S)	CV (S)	CV(S)	CV(S)	%-change 16 - 24	%-change 16 - 30	%-change 24 - 30
Neuronal cell adhesion molecule	Q92823	AETYEGVYQCTAR	Passed	0.140433	0.378567	0.626	0.6106	0.651733	0.0152735	0.0246168	0.0305884	0.0433366	0.0447671	10.876	6.50264	4.88632	7.09738	6.86892	-2.52211	3.94845	6.31137
Neurexin-2	Q9P2S2	AIVADPVTFK	Passed	0.343622	0.507411	0.541722	0.500889	0.518589	0.0764065	0.109748	0.0831519	0.0691617	0.0616967	22.2356	21.6289	15.3495	13.8078	11.897	-8.15217	-4.46082	3.41311
ProSAAS	Q9UHG2	ALAHLLEAER	Passed	0.210333	0.400544	0.5108	0.464311	0.481644	0.0383241	0.0319867	0.0279395	0.0395671	0.0421034	18.2206	7.98581	5.46975	8.52167	8.74158	-10.0124	-6.05334	3.59878
CD44 antigen	P16070	ALSIGFETCR	Passed	0.878167	0.903767	0.834489	0.708022	0.745489	0.0619614	0.0611758	0.0414667	0.0440007	0.051682	7.05576	6.76898	4.96911	6.2146	6.93263	-17.862	-11.9385	5.02578
Neural cell adhesion molecule L1	P32004	AQLLVVGSPGPVPR	Passed	3.15233	3.60503	3.54413	3.31857	3.2401	0.376444	0.284348	0.191226	0.416813	0.301505	11.9418	7.88753	5.39557	12.56	9.30541	-6.79711	-9.38346	-2.42174
Secretogranin-2	P13521	DQLSDDVSK	Passed	0.1846	0.589878	0.9299	0.975789	1.07087	0.0171847	0.0394624	0.0435086	0.0985028	0.103704	9.30913	6.68994	4.67884	10.0947	9.68416	4.70275	13.1638	8.87858
Kallikrein-6	Q92876	DSCQGDSGGPLVCGDHLR	Passed	0.320756	0.915344	1.40909	1.38546	1.45686	0.0358423	0.129346	0.0911238	0.129352	0.160865	11.1743	14.1308	6.46686	9.33644	11.0419	-1.70582	3.27875	4.90097
Chromogranin-A	P10645	EDSLEAGLPLQVR	Passed	0.274778	0.632622	0.761856	0.701467	0.7421	0.0277544	0.0292599	0.0420741	0.076533	0.0750475	10.1007	4.62518	5.52258	10.9104	10.1129	-8.60895	-2.66212	5.47545
Neural cell adhesion molecule L1	P32004	EGPGEAIVR	Passed	1.13704	1.20653	1.15296	1.01966	1.11627	0.076192	0.11655	0.0647254	0.0704752	0.100009	6.70088	9.65991	5.61387	6.91167	8.95923	-13.073	-3.28675	8.65484
Collagen alpha-3(VI) chain	P12111	EVYTFASEPNDVFFK	Passed	0.0261	0.210456	0.295467	0.290611	0.324178	0.0194769	0.042028	0.0378323	0.0465944	0.0539015	74.6243	19.97	12.8043	16.0332	16.6271	-1.67081	8.85659	10.3544
Seizure 6-like protein 2	Q6UXD5	FEAFEEDR	Passed	0.439389	0.699689	0.847278	0.791433	0.822811	0.063883	0.0777669	0.0553367	0.0676721	0.0537911	14.539	11.1145	6.53112	8.55057	6.53748	-7.05611	-2.97355	3.81348
Complement C1q subcomponent subunit C	P02747	FNAVLTNPQGDYDTSTGK	Passed	0.129978	0.351967	0.474678	0.4491	0.467956	0.0207084	0.0449574	0.0487305	0.0402315	0.0524861	15.9322	12.7732	10.266	8.95825	11.216	-5.69534	-1.43651	4.02935
Neurexin-2	Q9P2S2	GATADPLCAPAR	Passed	0.243111	0.726056	0.897944	0.835256	0.834289	0.0186349	0.0345959	0.0490611	0.0490787	0.0868511	7.6652	4.76491	5.46371	5.87589	10.4102	-7.50535	-7.62992	-0.115867
Follistatin-related protein 4	Q6MZW2	GPDVGVGESQAEEPR	Passed	0.33305	1.14505	1.47153	1.39078	1.4475	0.0492569	0.0810275	0.0983024	0.0968188	0.18451	14.7896	7.07633	6.68027	6.96146	12.7468	-5.80608	-1.66033	3.91825
Osteomodulin	Q99983	IDYGVFAK	Passed	0.380811	0.800689	0.8881	0.823756	0.853244	0.0549124	0.149015	0.135126	0.106733	0.116537	14.4198	18.6108	15.2152	12.9568	13.6581	-7.81111	-4.08506	3.45609
Chromogranin-A	P10645	ILSILR	Passed	0.764144	0.795522	0.730033	0.656911	0.6775	0.0804947	0.0623911	0.0378313	0.0437967	0.0527243	10.534	7.84279	5.18213	6.66706	7.78218	-11.1312	-7.754	3.03895
Osteomodulin	Q99983	LLLGYNEISK	Passed	0.595867	0.886578	0.8909	0.754089	0.782922	0.10924	0.194695	0.136402	0.0983801	0.103262	18.333	21.9603	15.3105	13.0462	13.1893	-18.1426	-13.7916	3.68278
Chitinase-3-like protein 2	Q15782	LLLTAGVSAGR	Passed	0.186211	0.222189	0.222378	0.200678	0.2034	0.0359348	0.0463341	0.0364718	0.0197431	0.0240647	19.2979	20.8535	16.4008	9.8382	11.8312	-10.8134	-9.33027	1.33836
Complement C1r subcomponent	P00736	LPVANPQACENWLR	Passed	0.268967	0.612678	0.648367	0.563167	0.573733	0.012944	0.0346915	0.0254269	0.0475312	0.0601707	4.8125	5.66227	3.92168	8.43999	10.4876	-15.1287	-13.0084	1.84174
Neurexin-2	Q9P2S2	LSALTLSTVK	Passed	0.117267	0.340833	0.416078	0.375856	0.385722	0.0142668	0.0451594	0.046075	0.0392773	0.0382401	12.1661	13.2497	11.0737	10.4501	9.9139	-10.7015	-7.8698	2.55797
Chitinase-3-like protein 2	Q15782	LVCYFTNWSQDR	Passed	0.0391	0.161133	0.477122	0.523622	0.564589	0.0295704	0.0748972	0.05288	0.0768566	0.0835291	75.6275	46.4815	11.0831	14.6779	14.7947	8.88045	15.4921	7.25602
Neurexin-1	Q9ULB1	SDLYIGGVAK	Passed	0.131822	0.554967	0.690989	0.6384	0.675211	0.0244926	0.0907446	0.0829397	0.067842	0.0730805	18.5801	16.3514	12.003	10.6269	10.8234	-8.23761	-2.33672	5.45179
Chromogranin-A	P10645	SGELEQEEER	Passed	0.923589	1.19406	1.29408	1.22449	1.2824	0.309269	0.172289	0.0419927	0.112099	0.0480388	33.4855	14.4289	3.24499	9.15477	3.746	-5.6831	-0.910619	4.51584
Neuronal cell adhesion molecule	Q92823	SLPSEASEQYLTK	Passed	0.755244	0.783556	0.749333	0.668289	0.6984	0.0620036	0.0973655	0.0693553	0.0559526	0.0532711	8.20974	12.4261	9.2556	8.37252	7.62759	-12.1272	-7.29286	4.31144
Immunoglobulin J chain	P01591	SSEDPNEDIVER	Passed	0.600411	0.636978	0.601711	0.529778	0.558411	0.0298874	0.0471198	0.0348805	0.0358131	0.0229295	4.97783	7.39741	5.79689	6.76003	4.10621	-13.578	-7.75414	5.12764
Receptor-type tyrosine-protein phosphatase delta	P23468	SYSFVLTNR	Passed	0.146933	0.174933	0.179633	0.1599	0.1713	0.0152198	0.0043501	0.0116432	0.00121655	0.0241851	10.3583	2.48672	6.48163	0.760821	14.1186	-12.341	-4.86476	6.65499
Complement C1q subcomponent subunit C	P02747	TNQVNSGGVLLR	Passed	0.273533	0.422589	0.455422	0.420178	0.409022	0.0211429	0.0292806	0.0598825	0.0671627	0.0542634	7.72955	6.92887	13.1488	15.9844	13.2666	-8.38798	-11.3441	-2.72737
Neuronal cell adhesion molecule	Q92823	VFNTPEGVPSAPSSLK	Passed	0.152211	0.5739	0.8709	0.813078	0.873689	0.00500311	0.0513582	0.0528172	0.0588042	0.0716834	3.28695	8.94898	6.06467	7.23229	8.20468	-7.11152	0.319208	6.93738
Secretogranin-2	P13521	VLEYLNQEK	Passed	0.589044	1.20271	1.42168	1.28943	1.3509	0.0639378	0.070803	0.0804136	0.124794	0.0861043	10.8545	5.88695	5.65624	9.67817	6.37384	-10.256	-5.23931	4.55005
Follistatin-related protein 4	Q6MZW2	VLQSIGVDPLPAK	Passed	1.32141	1.68721	1.75112	1.52432	1.6602	0.161032	0.173708	0.0937887	0.116992	0.218617	12.1863	10.2956	5.35592	7.67504	13.1681	-14.8787	-5.47658	8.18442
Beta-2-microglobulin	P61769	VNHVTLSQPK	Passed	0.263189	0.317856	0.307478	0.271489	0.276511	0.0144519	0.0190772	0.015783	0.017921	0.0177198	5.49109	6.00185	5.13304	6.601	6.40835	-13.2561	-11.1991	1.81628
Ribonuclease T2	O00584	VYGVIPK	Passed	0.910522	0.948167	0.924222	0.840833	0.862189	0.160512	0.151898	0.112218	0.0960761	0.0683205	17.6285	16.0202	12.1419	11.4263	7.92407	-9.91741	-7.19487	2.4769
Ephrin type-A receptor 4	P54764	VYPANEVTLLDSR	Passed	2.34876	2.43824	2.31898	2.06433	2.14864	0.151954	0.187466	0.123388	0.201082	0.160973	6.46956	7.68858	5.32078	9.74077	7.49184	-12.3354	-7.92748	3.92392
Amyloid-like protein 1	P51693	WEPDPQR	Passed	0.3935	0.823278	0.876578	0.783111	0.821044	0.0274055	0.0587647	0.0469172	0.0466732	0.069516	6.96455	7.13789	5.35232	5.95998	8.46677	-11.9353	-6.76374	4.62013
Collagen alpha-3(VI) chain	P12111	WYYDPNTK	Passed	0.850711	0.899622	0.777967	0.683222	0.703478	0.0478724	0.0790657	0.0446445	0.0535801	0.0493076	5.62734	8.78877	5.73861	7.84226	7.00912	-13.8673	-10.5887	2.87935
Cadherin-13	P55290	YEVSSPYFK	Passed	1.21844	1.35308	1.28758	1.16257	1.19699	0.0732536	0.0771398	0.0710991	0.092767	0.114353	6.01206	5.70106	5.52193	7.9795	9.55338	-10.753	-7.56806	2.87573
CD44 antigen	P16070	YGFIEGHVVIPR	Passed	1.10221	1.11851	0.991878	0.874167	0.874567	0.12993	0.112011	0.0709119	0.0715818	0.0727194	11.7881	10.0143	7.14926	8.18857	8.31491	-13.4655	-13.4136	0.0457369
Neurexin-1	Q9ULB1	DLFIDGQSK	Passed	0.351333	0.710989	0.752811	0.687722	0.722511	0.0911113	0.199585	0.155521	0.106259	0.120163	25.933	28.0715	20.6587	15.4509	16.6314	-9.46442	-4.19371	4.815
Follistatin-related protein 4	Q6MZW2	FDDYNSDSSLTLR	Passed	0.128767	0.557311	0.714878	0.666311	0.730956	0.0793054	0.201867	0.195845	0.159463	0.169489	61.5885	36.2215	27.3956	23.9322	23.1874	-7.28889	2.19956	8.84383
Ephrin type-A receptor 4	P54764	NLAQFPDTITGADTSSLVEVR	Passed	1.89246	2.18429	1.82334	2.00184	2.22871	0.698605	1.12004	0.75721	1.30928	1.62591	36.9153	51.2772	41.5286	65.4037	72.953	8.91678	18.1884	10.1793
Glutamate receptor 4	P48058	NTDQEYTAFR	Passed	0.244322	0.592589	0.789011	0.773044	0.854744	0.0915939	0.216074	0.222629	0.21281	0.179498	37.489	36.4628	28.2162	27.5288	21.0002	-2.06543	7.69041	9.55841
Receptor-type tyrosine-protein phosphatase delta	P23468	SPQGLGASTAEISAR	Passed	0.312122	0.998022	1.50912	1.82954	1.75292	0.200413	0.573811	0.659006	0.87689	0.689776	64.2098	57.4949	43.6682	47.9294	39.35	17.5138	13.9082	-4.37111
Amyloid-like protein 1	P51693	FQVHTHLQVIEER	Passed	0.164011	0.611244	0.9748	0.949244	0.981257	0.0834782	0.0728641	0.0864745	0.206171	0.206668	50.8979	11.9206	8.871	21.7194	21.0616	-2.6922	0.658048	3.26242
Cadherin-13	P55290	INENTGSVSVTR	Passed	0.331567	0.3246	0.330822	0.306622	0.2891	0.0235088	0.0757362	0.0642477	0.0617277	0.0738439	7.09021	23.3322	19.4206	20.1315	25.5427	-7.89245	-14.4318	-6.06096
CD44 antigen	P16070	FAGVFHVEK	Failed	0.664	0.646211	0.573433	0.455256	0.4502	0.0643576	0.104911	0.0766211	0.159951	0.173792	9.69241	16.2347	13.3618	35.1343	38.6034	-25.9586	-27.373	-1.12296
Amyloid-like protein 1	P51693	GFPFHSSEIQR	Failed	0.606317	0.704133	0.73796	0.833567	0.57545	0.151346	0.2717	0.0867354	0.449949	0.133481	24.9615	38.5865	11.7534	53.9788	23.1959	11.4696	-28.2405	-44.8548
Immunoglobulin J chain	P01591	IIVPLNNR	Failed	0.0894556	0.352956	0.832422	0.980489	1.16043	0.0103001	0.0261936	0.0691333	0.10432	0.0585189	11.5142	7.42121	8.30508	10.6396	5.04285	15.1013	28.2663	15.5067
Receptor-type tyrosine-protein phosphatase delta	P23468	ILYDDGK	Failed	0.0553429	0.248822	0.387667	0.2479	0.284167	0.0276451	0.0996155	0.12012	0.100328	0.0870076	49.9524	40.0348	30.9855	40.471	30.6185	-56.3803	-36.4223	12.7625
Neural cell adhesion molecule L1	P32004	INGIPVEELAK	Failed	0.349417	0.527483	0.447233	0.36535	0.346533	0.0343503	0.0280446	0.0171289	0.0226255	0.0181911	9.83075	5.31667	3.82997	6.19284	5.24944	-22.4123	-29.0593	-5.42997
Neurexin-1	Q9ULB1	LPDLISDALFCNGQIER	Failed	0.0349667	0.436178	1.10872	1.32977	1.74753	0.0183807	0.191399	0.655296	0.942329	1.5479	52.5663	43.881	59.1037	70.8642	88.5763	16.6228	36.555	23.9061
Kallikrein-6	Q92876	TADGDFPDTIQCAYIHLVSR	Failed	1.33355	1.8674	1.81655	1.50337	1.4959	0.442566	0.362237	0.309314	0.309463	0.188572	33.1871	19.3979	17.0276	20.5847	12.6059	-20.8321	-21.4353	-0.499142
Seizure 6-like protein 2	Q6UXD5	VSLDEDNDR	Failed	0.155767	0.471567	1.09537	1.5116	1.3338	0.107551	0.0402494	0.261165	0.461527	0.240129	69.0462	8.53525	23.8427	30.5323	18.0034	27.5359	17.8762	-13.3303
Ribonuclease T2	O00584	ELDLNSVLLK	Failed	11.1501	14.909	14.671	12.1863	13.5778	1.29191	1.17518	0.836958	1.32887	1.64561	11.5866	7.88231	5.70487	10.9046	12.1199	-20.3886	-8.05105	10.2481
Complement C1q subcomponent subunit C	P02747	QTHQPPAPNSLIR	Failed	1.68254	1.71817	1.5054	1.26359	1.20547	0.156138	0.117676	0.0470766	0.0891404	0.0903412	9.27986	6.84895	3.12718	7.05454	7.4943	-19.1369	-24.8811	-4.82155
Complement C1r subcomponent	P00736	ESEQGVYTCTAQGIWK	Excluded	#DIV/0!	#DIV/0!	#DIV/0!	#DIV/0!	#DIV/0!	#DIV/0!	#DIV/0!	#DIV/0!	#DIV/0!	#DIV/0!	#DIV/0!	#DIV/0!	#DIV/0!	#DIV/0!	#DIV/0!
Glutamate receptor 4	P48058	EYPGSETPPK	Excluded	0.222122	0.050158	22.5813	0.355389	0.384907	108.306	0.252011	0.0542758	21.5371	0.232356	0.0328034	14.1178	0.246967	0.0372506	15.0833
Ephrin type-A receptor 4	P54764	GLNPLTSYVFHVR	Excluded	0.0355333	0.0224099	63.0672	0.349367	0.138426	39.6219	0.155033	0.106227	68.5188	0.416933	0.207807	49.8419	0.97205	0.548078	56.3838
Glutamate receptor 4	P48058	LQNILEQIVSVGK	Excluded	1.36113e+38	1.8638e+38	136.931	5.67137e+37	1.3892e+38	244.949	5.67137e+37	1.3892e+38	244.949	1.13427e+38	1.96462e+38	173.205	1.13427e+38	1.75721e+38	154.919
Kallikrein-6	Q92876	LSELIQPLPLER	Excluded	1.70141e+38	2.40616e+38	141.421	1.13427e+38	1.96462e+38	173.205	0.0076	#DIV/0!	#DIV/0!	3.40282e+38	0	0	1.70141e+38	2.40616e+38	141.421
Complement C1r subcomponent	P00736	NLPNGDFR	Excluded	0.014125	0.0119036	84.2733	0.1187	0.155846	131.294	0.09565	0.100763	105.345	0.05315	0.0120403	22.6535	0.06398	0.03687	57.6274
Complement C1r subcomponent	P00736	TLDEFTIIQNLQPQYQFR	Excluded	#DIV/0!	#DIV/0!	#DIV/0!	#DIV/0!	#DIV/0!	#DIV/0!	0.0385	#DIV/0!	#DIV/0!	#DIV/0!	#DIV/0!	#DIV/0!	#DIV/0!	#DIV/0!	#DIV/0!
Secretogranin-2	P13521	TSYFPNPYNQEK	Excluded	0.919444	0.12881	14.0096	1.04371	0.182598	17.4951	1.03863	0.144199	13.8835	0.964522	0.0929903	9.64107	1.07093	0.205882	19.2245
Beta-2-microglobulin	P61769	VEHSDLSFSK	Excluded	0.006725	0.00408442	60.7349	0.02225	0.0257696	115.818	0.0003		#DIV/0!	0.0008		#DIV/0!	0.00166667	0.00117189	70.3136
Cadherin-13	P55290	VNSDGGLVALR	Excluded	0.0001	0	0	0.0001	0	0	0.00015	5.7735e-05	38.49	0.00026	0.000207364	79.7555	0.00015	5.7735e-05	38.49
Protein	Protein Accession	Peptide	Conclusion trypsintest	1	5	16	24	30	Std.(S)	Std.(S)	Std.(S)	Std. (S)	Std. (S)	CV(S)	CV (S)	CV (S)	CV(S)	CV(S)	%-change 16 - 24	%-change 16 - 30	%-change 24 - 30
Neural cell adhesion molecule L1	P32004	AQLLVVGSPGPVPR	Passed	3.15233	3.60503	3.54413	3.31857	3.2401	0.376444	0.284348	0.191226	0.416813	0.301505	11.9418	7.88753	5.39557	12.56	9.30541	-6.79711	-9.38346	-2.42174
Ribonuclease T2	O00584	ELDLNSVLLK	Failed	11.1501	14.909	14.671	12.1863	13.5778	1.29191	1.17518	0.836958	1.32887	1.64561	11.5866	7.88231	5.70487	10.9046	12.1199	-20.3886	-8.05105	10.2481
