# Supplementary material for: Development of robust targeted proteomics assays for cerebrospinal fluid biomarkers in multiple sclerosis
Source: Clin Proteomics. 2020 Sep 18;17:33. doi: 10.1186/s12014-020-09296-5 (PMC7499868; doi:10.1186/s12014-020-09296-5)
Supplement: Supplementary file 9 — Additional file 9: Table S7. Data from the PRM RRMS vs. OND experiment. [file 12014_2020_9296_MOESM9_ESM.xlsx]

## Sheet: Peptide Ratio Results
Protein Accession	Protein Name	Gene name	Protein name full	Peptide Sequence	SubjectId	Condition	Bioreplicate	Replicate Name	Peptide Retention Time	Ratio To Standard	Average (MS: yellow, OND: blue)	Fold change MS/OND	p-value				Ratio To Standard	Ratio To Standard	Average (MS: yellow, OND: blue)	Average (MS: yellow, OND: blue)	Fold change MS/OND
Q9P2S2	sp|Q9P2S2|NRX2A_HUMAN	NRXN2	Neurexin-2	LSALTLSTVK	MS1	MS	1	20170120_MS1_a	51.31	0.2706							0.2706	-1.88577
Q9P2S2	sp|Q9P2S2|NRX2A_HUMAN	NRXN2	Neurexin-2	LSALTLSTVK	MS1	MS	2	20170120_MS1_b	51.08	0.2906							0.2906	-1.78289
Q9P2S2	sp|Q9P2S2|NRX2A_HUMAN	NRXN2	Neurexin-2	LSALTLSTVK	MS2	MS	1	20170120_MS2_a	51.22	0.2191							0.2191	-2.19034
Q9P2S2	sp|Q9P2S2|NRX2A_HUMAN	NRXN2	Neurexin-2	LSALTLSTVK	MS2	MS	2	20170120_MS2_b	51.36	0.2329							0.2329	-2.10222
Q9P2S2	sp|Q9P2S2|NRX2A_HUMAN	NRXN2	Neurexin-2	LSALTLSTVK	MS3	MS	1	20170120_MS3_a	51.08	0.255							0.255	-1.97143
Q9P2S2	sp|Q9P2S2|NRX2A_HUMAN	NRXN2	Neurexin-2	LSALTLSTVK	MS3	MS	2	20170120_MS3_b	51.64	0.2462	0.2524	0.784054	0.000447124				0.2462	-2.0221	-1.99246	-1.99246	1.21649
Q9P2S2	sp|Q9P2S2|NRX2A_HUMAN	NRXN2	Neurexin-2	LSALTLSTVK	OND4	OND	1	20170120_OND4_a	51.34	0.3281	0.321917						0.3281	-1.60779	-1.63787	-1.63787
Q9P2S2	sp|Q9P2S2|NRX2A_HUMAN	NRXN2	Neurexin-2	LSALTLSTVK	OND4	OND	2	20170120_OND4_b	51.67	0.3284							0.3284	-1.60647
Q9P2S2	sp|Q9P2S2|NRX2A_HUMAN	NRXN2	Neurexin-2	LSALTLSTVK	OND5	OND	1	20170120_OND5_a	51.23	0.2855							0.2855	-1.80844
Q9P2S2	sp|Q9P2S2|NRX2A_HUMAN	NRXN2	Neurexin-2	LSALTLSTVK	OND5	OND	2	20170120_OND5_b	51.55	0.3129							0.3129	-1.67623
Q9P2S2	sp|Q9P2S2|NRX2A_HUMAN	NRXN2	Neurexin-2	LSALTLSTVK	OND6	OND	1	20170120_OND6_a	50.97	0.3291							0.3291	-1.6034
Q9P2S2	sp|Q9P2S2|NRX2A_HUMAN	NRXN2	Neurexin-2	LSALTLSTVK	OND6	OND	2	20170120_OND6_b	51.61	0.3475							0.3475	-1.52492
Q9P2S2	sp|Q9P2S2|NRX2A_HUMAN	NRXN2	Neurexin-2	GATADPLCAPAR	MS1	MS	1	20170120_MS1_a	33.26	0.5537							0.5537	-0.852824
Q9P2S2	sp|Q9P2S2|NRX2A_HUMAN	NRXN2	Neurexin-2	GATADPLCAPAR	MS1	MS	2	20170120_MS1_b	32.92	0.5084							0.5084	-0.975964
Q9P2S2	sp|Q9P2S2|NRX2A_HUMAN	NRXN2	Neurexin-2	GATADPLCAPAR	MS2	MS	1	20170120_MS2_a	33.15	0.4274							0.4274	-1.22634
Q9P2S2	sp|Q9P2S2|NRX2A_HUMAN	NRXN2	Neurexin-2	GATADPLCAPAR	MS2	MS	2	20170120_MS2_b	33.14	0.4541							0.4541	-1.13892
Q9P2S2	sp|Q9P2S2|NRX2A_HUMAN	NRXN2	Neurexin-2	GATADPLCAPAR	MS3	MS	1	20170120_MS3_a	33.13	0.4693							0.4693	-1.09142
Q9P2S2	sp|Q9P2S2|NRX2A_HUMAN	NRXN2	Neurexin-2	GATADPLCAPAR	MS3	MS	2	20170120_MS3_b	33.44	0.4818	0.48245	0.817319	0.00282736				0.4818	-1.05349	-1.05649	-1.05649	1.38132
Q9P2S2	sp|Q9P2S2|NRX2A_HUMAN	NRXN2	Neurexin-2	GATADPLCAPAR	OND4	OND	1	20170120_OND4_a	33.08	0.5691	0.590283						0.5691	-0.813246	-0.764843	-0.764843
Q9P2S2	sp|Q9P2S2|NRX2A_HUMAN	NRXN2	Neurexin-2	GATADPLCAPAR	OND4	OND	2	20170120_OND4_b	33.22	0.5704							0.5704	-0.809954
Q9P2S2	sp|Q9P2S2|NRX2A_HUMAN	NRXN2	Neurexin-2	GATADPLCAPAR	OND5	OND	1	20170120_OND5_a	33.03	0.5405							0.5405	-0.887633
Q9P2S2	sp|Q9P2S2|NRX2A_HUMAN	NRXN2	Neurexin-2	GATADPLCAPAR	OND5	OND	2	20170120_OND5_b	33.37	0.5535							0.5535	-0.853345
Q9P2S2	sp|Q9P2S2|NRX2A_HUMAN	NRXN2	Neurexin-2	GATADPLCAPAR	OND6	OND	1	20170120_OND6_a	32.84	0.6577							0.6577	-0.604498
Q9P2S2	sp|Q9P2S2|NRX2A_HUMAN	NRXN2	Neurexin-2	GATADPLCAPAR	OND6	OND	2	20170120_OND6_b	33.16	0.6505							0.6505	-0.620379
Q9P2S2	sp|Q9P2S2|NRX2A_HUMAN	NRXN2	Neurexin-2	AIVADPVTFK	MS1	MS	1	20170120_MS1_a	55.35	0.2844							0.2844	-1.81401
Q9P2S2	sp|Q9P2S2|NRX2A_HUMAN	NRXN2	Neurexin-2	AIVADPVTFK	MS1	MS	2	20170120_MS1_b	55.02	0.3175							0.3175	-1.65517
Q9P2S2	sp|Q9P2S2|NRX2A_HUMAN	NRXN2	Neurexin-2	AIVADPVTFK	MS2	MS	1	20170120_MS2_a	55.23	0.2422							0.2422	-2.04573
Q9P2S2	sp|Q9P2S2|NRX2A_HUMAN	NRXN2	Neurexin-2	AIVADPVTFK	MS2	MS	2	20170120_MS2_b	55.45	0.2367							0.2367	-2.07887
Q9P2S2	sp|Q9P2S2|NRX2A_HUMAN	NRXN2	Neurexin-2	AIVADPVTFK	MS3	MS	1	20170120_MS3_a	55.1	0.2946							0.2946	-1.76317
Q9P2S2	sp|Q9P2S2|NRX2A_HUMAN	NRXN2	Neurexin-2	AIVADPVTFK	MS3	MS	2	20170120_MS3_b	55.7	0.3007	0.27935	0.674487	0.00159684				0.3007	-1.7336	-1.84842	-1.84842	1.4336
Q9P2S2	sp|Q9P2S2|NRX2A_HUMAN	NRXN2	Neurexin-2	AIVADPVTFK	OND4	OND	1	20170120_OND4_a	55.33	0.4127	0.414167						0.4127	-1.27683	-1.28936	-1.28936
Q9P2S2	sp|Q9P2S2|NRX2A_HUMAN	NRXN2	Neurexin-2	AIVADPVTFK	OND4	OND	2	20170120_OND4_b	55.68	0.4252							0.4252	-1.23379
Q9P2S2	sp|Q9P2S2|NRX2A_HUMAN	NRXN2	Neurexin-2	AIVADPVTFK	OND5	OND	1	20170120_OND5_a	55.36	0.3221							0.3221	-1.63442
Q9P2S2	sp|Q9P2S2|NRX2A_HUMAN	NRXN2	Neurexin-2	AIVADPVTFK	OND5	OND	2	20170120_OND5_b	55.72	0.3473							0.3473	-1.52575
Q9P2S2	sp|Q9P2S2|NRX2A_HUMAN	NRXN2	Neurexin-2	AIVADPVTFK	OND6	OND	1	20170120_OND6_a	54.95	0.4821							0.4821	-1.0526
Q9P2S2	sp|Q9P2S2|NRX2A_HUMAN	NRXN2	Neurexin-2	AIVADPVTFK	OND6	OND	2	20170120_OND6_b	55.65	0.4956							0.4956	-1.01275
Q92876	sp|Q92876|KLK6_HUMAN	KLK6	Kallikrein-6	DSCQGDSGGPLVCGDHLR	MS1	MS	1	20170120_MS1_a	37.54	0.7167							0.7167	-0.480559
Q92876	sp|Q92876|KLK6_HUMAN	KLK6	Kallikrein-6	DSCQGDSGGPLVCGDHLR	MS1	MS	2	20170120_MS1_b	37.16	0.8154							0.8154	-0.29442
Q92876	sp|Q92876|KLK6_HUMAN	KLK6	Kallikrein-6	DSCQGDSGGPLVCGDHLR	MS2	MS	1	20170120_MS2_a	37.44	0.7045							0.7045	-0.505328
Q92876	sp|Q92876|KLK6_HUMAN	KLK6	Kallikrein-6	DSCQGDSGGPLVCGDHLR	MS2	MS	2	20170120_MS2_b	37.48	0.6138							0.6138	-0.704159
Q92876	sp|Q92876|KLK6_HUMAN	KLK6	Kallikrein-6	DSCQGDSGGPLVCGDHLR	MS3	MS	1	20170120_MS3_a	37.34	0.7987							0.7987	-0.324274
Q92876	sp|Q92876|KLK6_HUMAN	KLK6	Kallikrein-6	DSCQGDSGGPLVCGDHLR	MS3	MS	2	20170120_MS3_b	37.83	0.7706	0.736617	0.797247	0.0475255				0.7706	-0.375946	-0.447448	-0.447448	3.19317
Q92876	sp|Q92876|KLK6_HUMAN	KLK6	Kallikrein-6	DSCQGDSGGPLVCGDHLR	OND4	OND	1	20170120_OND4_a	37.42	0.707	0.92395						0.707	-0.500218	-0.140127	-0.140127
Q92876	sp|Q92876|KLK6_HUMAN	KLK6	Kallikrein-6	DSCQGDSGGPLVCGDHLR	OND4	OND	2	20170120_OND4_b	37.66	0.7203							0.7203	-0.47333
Q92876	sp|Q92876|KLK6_HUMAN	KLK6	Kallikrein-6	DSCQGDSGGPLVCGDHLR	OND5	OND	1	20170120_OND5_a	37.33	0.8666							0.8666	-0.206562
Q92876	sp|Q92876|KLK6_HUMAN	KLK6	Kallikrein-6	DSCQGDSGGPLVCGDHLR	OND5	OND	2	20170120_OND5_b	37.75	0.9985							0.9985	-0.00216567
Q92876	sp|Q92876|KLK6_HUMAN	KLK6	Kallikrein-6	DSCQGDSGGPLVCGDHLR	OND6	OND	1	20170120_OND6_a	37.16	1.1248							1.1248	0.169668
Q92876	sp|Q92876|KLK6_HUMAN	KLK6	Kallikrein-6	DSCQGDSGGPLVCGDHLR	OND6	OND	2	20170120_OND6_b	37.5	1.1265							1.1265	0.171847
P48058	sp|P48058|GRIA4_HUMAN	GRIA4	Glutamate receptor 4	NTDQEYTAFR	MS1	MS	1	20170120_MS1_a	35.61	0.0544							0.0544	-4.20025
P48058	sp|P48058|GRIA4_HUMAN	GRIA4	Glutamate receptor 4	NTDQEYTAFR	MS1	MS	2	20170120_MS1_b	35.24	0.0548							0.0548	-4.18968
P48058	sp|P48058|GRIA4_HUMAN	GRIA4	Glutamate receptor 4	NTDQEYTAFR	MS2	MS	1	20170120_MS2_a	35.46	0.0435							0.0435	-4.52284
P48058	sp|P48058|GRIA4_HUMAN	GRIA4	Glutamate receptor 4	NTDQEYTAFR	MS2	MS	2	20170120_MS2_b	35.48	0.042							0.042	-4.57347
P48058	sp|P48058|GRIA4_HUMAN	GRIA4	Glutamate receptor 4	NTDQEYTAFR	MS3	MS	1	20170120_MS3_a	35.42	0.044							0.044	-4.50635
P48058	sp|P48058|GRIA4_HUMAN	GRIA4	Glutamate receptor 4	NTDQEYTAFR	MS3	MS	2	20170120_MS3_b	35.83	0.0434	0.0470167	0.755086	0.00885351				0.0434	-4.52616	-4.41979	-4.41979	1.09948
P48058	sp|P48058|GRIA4_HUMAN	GRIA4	Glutamate receptor 4	NTDQEYTAFR	OND4	OND	1	20170120_OND4_a	35.44	0.0538	0.0622667						0.0538	-4.21625	-4.01988	-4.01988
P48058	sp|P48058|GRIA4_HUMAN	GRIA4	Glutamate receptor 4	NTDQEYTAFR	OND4	OND	2	20170120_OND4_b	35.6	0.0573							0.0573	-4.12532
P48058	sp|P48058|GRIA4_HUMAN	GRIA4	Glutamate receptor 4	NTDQEYTAFR	OND5	OND	1	20170120_OND5_a	35.35	0.0541							0.0541	-4.20823
P48058	sp|P48058|GRIA4_HUMAN	GRIA4	Glutamate receptor 4	NTDQEYTAFR	OND5	OND	2	20170120_OND5_b	35.67	0.059							0.059	-4.08314
P48058	sp|P48058|GRIA4_HUMAN	GRIA4	Glutamate receptor 4	NTDQEYTAFR	OND6	OND	1	20170120_OND6_a	35.18	0.0729							0.0729	-3.77794
P48058	sp|P48058|GRIA4_HUMAN	GRIA4	Glutamate receptor 4	NTDQEYTAFR	OND6	OND	2	20170120_OND6_b	35.5	0.0765							0.0765	-3.7084
P01591	sp|P01591|IGJ_HUMAN	JCHAIN	Immunoglobulin J chain	SSEDPNEDIVER	MS1	MS	1	20170120_MS1_a	30.44	1.9701							1.9701	0.978269
P01591	sp|P01591|IGJ_HUMAN	JCHAIN	Immunoglobulin J chain	SSEDPNEDIVER	MS1	MS	2	20170120_MS1_b	30.16	2.0405							2.0405	1.02892
P01591	sp|P01591|IGJ_HUMAN	JCHAIN	Immunoglobulin J chain	SSEDPNEDIVER	MS2	MS	1	20170120_MS2_a	30.43	0.5782							0.5782	-0.790359
P01591	sp|P01591|IGJ_HUMAN	JCHAIN	Immunoglobulin J chain	SSEDPNEDIVER	MS2	MS	2	20170120_MS2_b	30.32	0.5107							0.5107	-0.969452
P01591	sp|P01591|IGJ_HUMAN	JCHAIN	Immunoglobulin J chain	SSEDPNEDIVER	MS3	MS	1	20170120_MS3_a	30.37	0.374							0.374	-1.41889
P01591	sp|P01591|IGJ_HUMAN	JCHAIN	Immunoglobulin J chain	SSEDPNEDIVER	MS3	MS	2	20170120_MS3_b	30.61	0.4034	0.979483	5.21834	0.0355673				0.4034	-1.30972	-0.413538	-0.413538	0.170446
P01591	sp|P01591|IGJ_HUMAN	JCHAIN	Immunoglobulin J chain	SSEDPNEDIVER	OND4	OND	1	20170120_OND4_a	30.36	0.1588	0.1877						0.1588	-2.65472	-2.42622	-2.42622
P01591	sp|P01591|IGJ_HUMAN	JCHAIN	Immunoglobulin J chain	SSEDPNEDIVER	OND4	OND	2	20170120_OND4_b	30.46	0.1696							0.1696	-2.55979
P01591	sp|P01591|IGJ_HUMAN	JCHAIN	Immunoglobulin J chain	SSEDPNEDIVER	OND5	OND	1	20170120_OND5_a	30.23	0.2089							0.2089	-2.25912
P01591	sp|P01591|IGJ_HUMAN	JCHAIN	Immunoglobulin J chain	SSEDPNEDIVER	OND5	OND	2	20170120_OND5_b	30.64	0.2283							0.2283	-2.131
P01591	sp|P01591|IGJ_HUMAN	JCHAIN	Immunoglobulin J chain	SSEDPNEDIVER	OND6	OND	1	20170120_OND6_a	30.07	0.1656							0.1656	-2.59423
P01591	sp|P01591|IGJ_HUMAN	JCHAIN	Immunoglobulin J chain	SSEDPNEDIVER	OND6	OND	2	20170120_OND6_b	30.29	0.195							0.195	-2.35845
Q99983	sp|Q99983|OMD_HUMAN	OMD	Osteomodulin	IDYGVFAK	MS1	MS	1	20170120_MS1_a	53.59	0.5014							0.5014	-0.995966
Q99983	sp|Q99983|OMD_HUMAN	OMD	Osteomodulin	IDYGVFAK	MS1	MS	2	20170120_MS1_b	53.25	0.4799							0.4799	-1.05919
Q99983	sp|Q99983|OMD_HUMAN	OMD	Osteomodulin	IDYGVFAK	MS2	MS	1	20170120_MS2_a	53.49	0.3811							0.3811	-1.39176
Q99983	sp|Q99983|OMD_HUMAN	OMD	Osteomodulin	IDYGVFAK	MS2	MS	2	20170120_MS2_b	53.68	0.3784							0.3784	-1.40202
Q99983	sp|Q99983|OMD_HUMAN	OMD	Osteomodulin	IDYGVFAK	MS3	MS	1	20170120_MS3_a	53.29	0.4047							0.4047	-1.30508
Q99983	sp|Q99983|OMD_HUMAN	OMD	Osteomodulin	IDYGVFAK	MS3	MS	2	20170120_MS3_b	53.9	0.3896	0.422517	1.16172	0.0565989				0.3896	-1.35993	-1.25232	-1.25232	0.854151
Q99983	sp|Q99983|OMD_HUMAN	OMD	Osteomodulin	IDYGVFAK	OND4	OND	1	20170120_OND4_a	53.53	0.3211	0.3637						0.3211	-1.63891	-1.46616	-1.46616
Q99983	sp|Q99983|OMD_HUMAN	OMD	Osteomodulin	IDYGVFAK	OND4	OND	2	20170120_OND4_b	53.91	0.329							0.329	-1.60384
Q99983	sp|Q99983|OMD_HUMAN	OMD	Osteomodulin	IDYGVFAK	OND5	OND	1	20170120_OND5_a	53.47	0.3671							0.3671	-1.44575
Q99983	sp|Q99983|OMD_HUMAN	OMD	Osteomodulin	IDYGVFAK	OND5	OND	2	20170120_OND5_b	53.76	0.3442							0.3442	-1.53868
Q99983	sp|Q99983|OMD_HUMAN	OMD	Osteomodulin	IDYGVFAK	OND6	OND	1	20170120_OND6_a	53.2	0.4104							0.4104	-1.2849
Q99983	sp|Q99983|OMD_HUMAN	OMD	Osteomodulin	IDYGVFAK	OND6	OND	2	20170120_OND6_b	53.83	0.4104							0.4104	-1.2849
Q99983	sp|Q99983|OMD_HUMAN	OMD	Osteomodulin	LLLGYNEISK	MS1	MS	1	20170120_MS1_a	59.57	0.3444							0.3444	-1.53784
Q99983	sp|Q99983|OMD_HUMAN	OMD	Osteomodulin	LLLGYNEISK	MS1	MS	2	20170120_MS1_b	59.2	0.3317							0.3317	-1.59205
Q99983	sp|Q99983|OMD_HUMAN	OMD	Osteomodulin	LLLGYNEISK	MS2	MS	1	20170120_MS2_a	59.43	0.272							0.272	-1.87832
Q99983	sp|Q99983|OMD_HUMAN	OMD	Osteomodulin	LLLGYNEISK	MS2	MS	2	20170120_MS2_b	59.62	0.2658							0.2658	-1.91159
Q99983	sp|Q99983|OMD_HUMAN	OMD	Osteomodulin	LLLGYNEISK	MS3	MS	1	20170120_MS3_a	59.29	0.2868							0.2868	-1.80188
Q99983	sp|Q99983|OMD_HUMAN	OMD	Osteomodulin	LLLGYNEISK	MS3	MS	2	20170120_MS3_b	59.83	0.2833	0.297333	1.12307	0.083319				0.2833	-1.8196	-1.75688	-1.75688	0.913733
Q99983	sp|Q99983|OMD_HUMAN	OMD	Osteomodulin	LLLGYNEISK	OND4	OND	1	20170120_OND4_a	59.55	0.2413	0.26475						0.2413	-2.0511	-1.92275	-1.92275
Q99983	sp|Q99983|OMD_HUMAN	OMD	Osteomodulin	LLLGYNEISK	OND4	OND	2	20170120_OND4_b	59.95	0.2488							0.2488	-2.00694
Q99983	sp|Q99983|OMD_HUMAN	OMD	Osteomodulin	LLLGYNEISK	OND5	OND	1	20170120_OND5_a	59.51	0.2843							0.2843	-1.81451
Q99983	sp|Q99983|OMD_HUMAN	OMD	Osteomodulin	LLLGYNEISK	OND5	OND	2	20170120_OND5_b	59.91	0.2428							0.2428	-2.04216
Q99983	sp|Q99983|OMD_HUMAN	OMD	Osteomodulin	LLLGYNEISK	OND6	OND	1	20170120_OND6_a	59.2	0.2666							0.2666	-1.90725
Q99983	sp|Q99983|OMD_HUMAN	OMD	Osteomodulin	LLLGYNEISK	OND6	OND	2	20170120_OND6_b	59.86	0.3047							0.3047	-1.71454
P51693	sp|P51693|APLP1_HUMAN	APLP1	Amyloid-like protein 1	WEPDPQR	MS1	MS	1	20170120_MS1_a	27.97	0.4315							0.4315	-1.21257
P51693	sp|P51693|APLP1_HUMAN	APLP1	Amyloid-like protein 1	WEPDPQR	MS1	MS	2	20170120_MS1_b	27.72	0.3886							0.3886	-1.36364
P51693	sp|P51693|APLP1_HUMAN	APLP1	Amyloid-like protein 1	WEPDPQR	MS2	MS	1	20170120_MS2_a	28.01	0.3297							0.3297	-1.60077
P51693	sp|P51693|APLP1_HUMAN	APLP1	Amyloid-like protein 1	WEPDPQR	MS2	MS	2	20170120_MS2_b	27.87	0.3024							0.3024	-1.72547
P51693	sp|P51693|APLP1_HUMAN	APLP1	Amyloid-like protein 1	WEPDPQR	MS3	MS	1	20170120_MS3_a	27.91	0.3718							0.3718	-1.4274
P51693	sp|P51693|APLP1_HUMAN	APLP1	Amyloid-like protein 1	WEPDPQR	MS3	MS	2	20170120_MS3_b	28.05	0.3628	0.364467	0.691435	7.62876e-06				0.3628	-1.46275	-1.46543	-1.46543	1.58552
P51693	sp|P51693|APLP1_HUMAN	APLP1	Amyloid-like protein 1	WEPDPQR	OND4	OND	1	20170120_OND4_a	27.88	0.5238	0.527117						0.5238	-0.932912	-0.924261	-0.924261
P51693	sp|P51693|APLP1_HUMAN	APLP1	Amyloid-like protein 1	WEPDPQR	OND4	OND	2	20170120_OND4_b	27.97	0.5366							0.5366	-0.898081
P51693	sp|P51693|APLP1_HUMAN	APLP1	Amyloid-like protein 1	WEPDPQR	OND5	OND	1	20170120_OND5_a	27.8	0.538							0.538	-0.894322
P51693	sp|P51693|APLP1_HUMAN	APLP1	Amyloid-like protein 1	WEPDPQR	OND5	OND	2	20170120_OND5_b	28.13	0.5047							0.5047	-0.986502
P51693	sp|P51693|APLP1_HUMAN	APLP1	Amyloid-like protein 1	WEPDPQR	OND6	OND	1	20170120_OND6_a	27.71	0.5422							0.5422	-0.883103
P51693	sp|P51693|APLP1_HUMAN	APLP1	Amyloid-like protein 1	WEPDPQR	OND6	OND	2	20170120_OND6_b	27.86	0.5174							0.5174	-0.950648
P51693	sp|P51693|APLP1_HUMAN	APLP1	Amyloid-like protein 1	FQVHTHLQVIEER	MS1	MS	1	20170120_MS1_a	37.28	0.6352							0.6352	-0.654717
P51693	sp|P51693|APLP1_HUMAN	APLP1	Amyloid-like protein 1	FQVHTHLQVIEER	MS1	MS	2	20170120_MS1_b	36.93	0.6974							0.6974	-0.519942
P51693	sp|P51693|APLP1_HUMAN	APLP1	Amyloid-like protein 1	FQVHTHLQVIEER	MS2	MS	1	20170120_MS2_a	37.2	0.7268							0.7268	-0.46037
P51693	sp|P51693|APLP1_HUMAN	APLP1	Amyloid-like protein 1	FQVHTHLQVIEER	MS2	MS	2	20170120_MS2_b	37.22	0.734							0.734	-0.446148
P51693	sp|P51693|APLP1_HUMAN	APLP1	Amyloid-like protein 1	FQVHTHLQVIEER	MS3	MS	1	20170120_MS3_a	37.08	0.6296							0.6296	-0.667493
P51693	sp|P51693|APLP1_HUMAN	APLP1	Amyloid-like protein 1	FQVHTHLQVIEER	MS3	MS	2	20170120_MS3_b	37.54	0.6151	0.673017	0.601812	0.000998094				0.6151	-0.701107	-0.574963	-0.574963	-4.23322
P51693	sp|P51693|APLP1_HUMAN	APLP1	Amyloid-like protein 1	FQVHTHLQVIEER	OND4	OND	1	20170120_OND4_a	37.15	1.3322	1.11832						1.3322	0.413811	0.135822	0.135822
P51693	sp|P51693|APLP1_HUMAN	APLP1	Amyloid-like protein 1	FQVHTHLQVIEER	OND4	OND	2	20170120_OND4_b	37.35	1.4527							1.4527	0.538737
P51693	sp|P51693|APLP1_HUMAN	APLP1	Amyloid-like protein 1	FQVHTHLQVIEER	OND5	OND	1	20170120_OND5_a	37.11	0.83							0.83	-0.268817
P51693	sp|P51693|APLP1_HUMAN	APLP1	Amyloid-like protein 1	FQVHTHLQVIEER	OND5	OND	2	20170120_OND5_b	37.45	0.9796							0.9796	-0.0297353
P51693	sp|P51693|APLP1_HUMAN	APLP1	Amyloid-like protein 1	FQVHTHLQVIEER	OND6	OND	1	20170120_OND6_a	36.91	1.0845							1.0845	0.11703
P51693	sp|P51693|APLP1_HUMAN	APLP1	Amyloid-like protein 1	FQVHTHLQVIEER	OND6	OND	2	20170120_OND6_b	37.28	1.0309							1.0309	0.0439044
Q9ULB1	sp|Q9ULB1|NRX1A_HUMAN	NRXN1	Neurexin-1	DLFIDGQSK	MS1	MS	1	20170120_MS1_a	53.22	0.4567							0.4567	-1.13068
Q9ULB1	sp|Q9ULB1|NRX1A_HUMAN	NRXN1	Neurexin-1	DLFIDGQSK	MS1	MS	2	20170120_MS1_b	52.87	0.4648							0.4648	-1.10532
Q9ULB1	sp|Q9ULB1|NRX1A_HUMAN	NRXN1	Neurexin-1	DLFIDGQSK	MS2	MS	1	20170120_MS2_a	53.1	0.4202							0.4202	-1.25085
Q9ULB1	sp|Q9ULB1|NRX1A_HUMAN	NRXN1	Neurexin-1	DLFIDGQSK	MS2	MS	2	20170120_MS2_b	53.2	0.3903							0.3903	-1.35734
Q9ULB1	sp|Q9ULB1|NRX1A_HUMAN	NRXN1	Neurexin-1	DLFIDGQSK	MS3	MS	1	20170120_MS3_a	52.93	0.4444							0.4444	-1.17007
Q9ULB1	sp|Q9ULB1|NRX1A_HUMAN	NRXN1	Neurexin-1	DLFIDGQSK	MS3	MS	2	20170120_MS3_b	53.47	0.4267	0.43385	0.735339	9.44611e-05				0.4267	-1.22871	-1.20716	-1.20716	1.57475
Q9ULB1	sp|Q9ULB1|NRX1A_HUMAN	NRXN1	Neurexin-1	DLFIDGQSK	OND4	OND	1	20170120_OND4_a	53.13	0.6179	0.59						0.6179	-0.694555	-0.766572	-0.766572
Q9ULB1	sp|Q9ULB1|NRX1A_HUMAN	NRXN1	Neurexin-1	DLFIDGQSK	OND4	OND	2	20170120_OND4_b	53.46	0.6334							0.6334	-0.658811
Q9ULB1	sp|Q9ULB1|NRX1A_HUMAN	NRXN1	Neurexin-1	DLFIDGQSK	OND5	OND	1	20170120_OND5_a	53.09	0.5324							0.5324	-0.909418
Q9ULB1	sp|Q9ULB1|NRX1A_HUMAN	NRXN1	Neurexin-1	DLFIDGQSK	OND5	OND	2	20170120_OND5_b	53.41	0.5124							0.5124	-0.964658
Q9ULB1	sp|Q9ULB1|NRX1A_HUMAN	NRXN1	Neurexin-1	DLFIDGQSK	OND6	OND	1	20170120_OND6_a	52.79	0.6004							0.6004	-0.736004
Q9ULB1	sp|Q9ULB1|NRX1A_HUMAN	NRXN1	Neurexin-1	DLFIDGQSK	OND6	OND	2	20170120_OND6_b	53.38	0.6435							0.6435	-0.635988
Q9ULB1	sp|Q9ULB1|NRX1A_HUMAN	NRXN1	Neurexin-1	SDLYIGGVAK	MS1	MS	1	20170120_MS1_a	43.82	0.2448							0.2448	-2.03032
Q9ULB1	sp|Q9ULB1|NRX1A_HUMAN	NRXN1	Neurexin-1	SDLYIGGVAK	MS1	MS	2	20170120_MS1_b	43.61	0.2709							0.2709	-1.88417
Q9ULB1	sp|Q9ULB1|NRX1A_HUMAN	NRXN1	Neurexin-1	SDLYIGGVAK	MS2	MS	1	20170120_MS2_a	43.74	0.2151							0.2151	-2.21692
Q9ULB1	sp|Q9ULB1|NRX1A_HUMAN	NRXN1	Neurexin-1	SDLYIGGVAK	MS2	MS	2	20170120_MS2_b	43.81	0.211							0.211	-2.24469
Q9ULB1	sp|Q9ULB1|NRX1A_HUMAN	NRXN1	Neurexin-1	SDLYIGGVAK	MS3	MS	1	20170120_MS3_a	43.55	0.2136							0.2136	-2.22702
Q9ULB1	sp|Q9ULB1|NRX1A_HUMAN	NRXN1	Neurexin-1	SDLYIGGVAK	MS3	MS	2	20170120_MS3_b	44.1	0.2109	0.227717	0.708258	0.000480963				0.2109	-2.24537	-2.14141	-2.14141	1.30142
Q9ULB1	sp|Q9ULB1|NRX1A_HUMAN	NRXN1	Neurexin-1	SDLYIGGVAK	OND4	OND	1	20170120_OND4_a	43.67	0.3194	0.321517						0.3194	-1.64656	-1.64545	-1.64545
Q9ULB1	sp|Q9ULB1|NRX1A_HUMAN	NRXN1	Neurexin-1	SDLYIGGVAK	OND4	OND	2	20170120_OND4_b	44.1	0.3422							0.3422	-1.54709
Q9ULB1	sp|Q9ULB1|NRX1A_HUMAN	NRXN1	Neurexin-1	SDLYIGGVAK	OND5	OND	1	20170120_OND5_a	43.67	0.2813							0.2813	-1.82982
Q9ULB1	sp|Q9ULB1|NRX1A_HUMAN	NRXN1	Neurexin-1	SDLYIGGVAK	OND5	OND	2	20170120_OND5_b	44	0.276							0.276	-1.85726
Q9ULB1	sp|Q9ULB1|NRX1A_HUMAN	NRXN1	Neurexin-1	SDLYIGGVAK	OND6	OND	1	20170120_OND6_a	43.52	0.3352							0.3352	-1.57691
Q9ULB1	sp|Q9ULB1|NRX1A_HUMAN	NRXN1	Neurexin-1	SDLYIGGVAK	OND6	OND	2	20170120_OND6_b	43.88	0.375							0.375	-1.41504
Q15782	sp|Q15782|CH3L2_HUMAN	CHI3L2	Chitinase-3-like protein 2	LVCYFTNWSQDR	MS1	MS	1	20170120_MS1_a	73	0.8606							0.8606	-0.216585
Q15782	sp|Q15782|CH3L2_HUMAN	CHI3L2	Chitinase-3-like protein 2	LVCYFTNWSQDR	MS1	MS	2	20170120_MS1_b	72.75	0.8652							0.8652	-0.208894
Q15782	sp|Q15782|CH3L2_HUMAN	CHI3L2	Chitinase-3-like protein 2	LVCYFTNWSQDR	MS2	MS	1	20170120_MS2_a	72.81	0.96							0.96	-0.0588937
Q15782	sp|Q15782|CH3L2_HUMAN	CHI3L2	Chitinase-3-like protein 2	LVCYFTNWSQDR	MS2	MS	2	20170120_MS2_b	73.04	0.8821							0.8821	-0.180986
Q15782	sp|Q15782|CH3L2_HUMAN	CHI3L2	Chitinase-3-like protein 2	LVCYFTNWSQDR	MS3	MS	1	20170120_MS3_a	72.7	0.7458							0.7458	-0.423139
Q15782	sp|Q15782|CH3L2_HUMAN	CHI3L2	Chitinase-3-like protein 2	LVCYFTNWSQDR	MS3	MS	2	20170120_MS3_b	73.07	0.7973	0.851833	2.44709	3.59956e-08				0.7973	-0.326805	-0.235884	-0.235884	0.154212
Q15782	sp|Q15782|CH3L2_HUMAN	CHI3L2	Chitinase-3-like protein 2	LVCYFTNWSQDR	OND4	OND	1	20170120_OND4_a	72.66	0.3843	0.3481						0.3843	-1.3797	-1.52961	-1.52961
Q15782	sp|Q15782|CH3L2_HUMAN	CHI3L2	Chitinase-3-like protein 2	LVCYFTNWSQDR	OND4	OND	2	20170120_OND4_b	73.51	0.3756							0.3756	-1.41273
Q15782	sp|Q15782|CH3L2_HUMAN	CHI3L2	Chitinase-3-like protein 2	LVCYFTNWSQDR	OND5	OND	1	20170120_OND5_a	72.85	0.3721							0.3721	-1.42624
Q15782	sp|Q15782|CH3L2_HUMAN	CHI3L2	Chitinase-3-like protein 2	LVCYFTNWSQDR	OND5	OND	2	20170120_OND5_b	73.2	0.3522							0.3522	-1.50553
Q15782	sp|Q15782|CH3L2_HUMAN	CHI3L2	Chitinase-3-like protein 2	LVCYFTNWSQDR	OND6	OND	1	20170120_OND6_a	72.78	0.296							0.296	-1.75633
Q15782	sp|Q15782|CH3L2_HUMAN	CHI3L2	Chitinase-3-like protein 2	LVCYFTNWSQDR	OND6	OND	2	20170120_OND6_b	73.19	0.3084							0.3084	-1.69713
Q15782	sp|Q15782|CH3L2_HUMAN	CHI3L2	Chitinase-3-like protein 2	LLLTAGVSAGR	MS1	MS	1	20170120_MS1_a	49.71	0.3639							0.3639	-1.45839
Q15782	sp|Q15782|CH3L2_HUMAN	CHI3L2	Chitinase-3-like protein 2	LLLTAGVSAGR	MS1	MS	2	20170120_MS1_b	49.49	0.3693							0.3693	-1.43713
Q15782	sp|Q15782|CH3L2_HUMAN	CHI3L2	Chitinase-3-like protein 2	LLLTAGVSAGR	MS2	MS	1	20170120_MS2_a	49.65	0.4137							0.4137	-1.27334
Q15782	sp|Q15782|CH3L2_HUMAN	CHI3L2	Chitinase-3-like protein 2	LLLTAGVSAGR	MS2	MS	2	20170120_MS2_b	49.79	0.384							0.384	-1.38082
Q15782	sp|Q15782|CH3L2_HUMAN	CHI3L2	Chitinase-3-like protein 2	LLLTAGVSAGR	MS3	MS	1	20170120_MS3_a	49.48	0.2832							0.2832	-1.82011
Q15782	sp|Q15782|CH3L2_HUMAN	CHI3L2	Chitinase-3-like protein 2	LLLTAGVSAGR	MS3	MS	2	20170120_MS3_b	50.07	0.3351	0.3582	2.50606	7.77327e-07				0.3351	-1.57734	-1.49119	-1.49119	0.52919
Q15782	sp|Q15782|CH3L2_HUMAN	CHI3L2	Chitinase-3-like protein 2	LLLTAGVSAGR	OND4	OND	1	20170120_OND4_a	49.72	0.1609	0.142933						0.1609	-2.63576	-2.81787	-2.81787
Q15782	sp|Q15782|CH3L2_HUMAN	CHI3L2	Chitinase-3-like protein 2	LLLTAGVSAGR	OND4	OND	2	20170120_OND4_b	50.06	0.1579							0.1579	-2.66292
Q15782	sp|Q15782|CH3L2_HUMAN	CHI3L2	Chitinase-3-like protein 2	LLLTAGVSAGR	OND5	OND	1	20170120_OND5_a	49.65	0.1594							0.1594	-2.64928
Q15782	sp|Q15782|CH3L2_HUMAN	CHI3L2	Chitinase-3-like protein 2	LLLTAGVSAGR	OND5	OND	2	20170120_OND5_b	49.94	0.1358							0.1358	-2.88044
Q15782	sp|Q15782|CH3L2_HUMAN	CHI3L2	Chitinase-3-like protein 2	LLLTAGVSAGR	OND6	OND	1	20170120_OND6_a	49.44	0.1282							0.1282	-2.96353
Q15782	sp|Q15782|CH3L2_HUMAN	CHI3L2	Chitinase-3-like protein 2	LLLTAGVSAGR	OND6	OND	2	20170120_OND6_b	50	0.1154							0.1154	-3.11528
P12111	sp|P12111|CO6A3_HUMAN	COL6A3	Collagen alpha-3(VI) chain	EVYTFASEPNDVFFK	MS1	MS	1	20170120_MS1_a	90.84	0.3722							0.3722	-1.42585
P12111	sp|P12111|CO6A3_HUMAN	COL6A3	Collagen alpha-3(VI) chain	EVYTFASEPNDVFFK	MS1	MS	2	20170120_MS1_b	90.49	0.3757							0.3757	-1.41235
P12111	sp|P12111|CO6A3_HUMAN	COL6A3	Collagen alpha-3(VI) chain	EVYTFASEPNDVFFK	MS2	MS	1	20170120_MS2_a	90.75	0.3149							0.3149	-1.66703
P12111	sp|P12111|CO6A3_HUMAN	COL6A3	Collagen alpha-3(VI) chain	EVYTFASEPNDVFFK	MS2	MS	2	20170120_MS2_b	91.08	0.3364							0.3364	-1.57175
P12111	sp|P12111|CO6A3_HUMAN	COL6A3	Collagen alpha-3(VI) chain	EVYTFASEPNDVFFK	MS3	MS	1	20170120_MS3_a	90.62	0.3197							0.3197	-1.64521
P12111	sp|P12111|CO6A3_HUMAN	COL6A3	Collagen alpha-3(VI) chain	EVYTFASEPNDVFFK	MS3	MS	2	20170120_MS3_b	90.97	0.3308	0.341617	1.29417	9.94813e-05				0.3308	-1.59597	-1.55303	-1.55303	0.807314
P12111	sp|P12111|CO6A3_HUMAN	COL6A3	Collagen alpha-3(VI) chain	EVYTFASEPNDVFFK	OND4	OND	1	20170120_OND4_a	90.69	0.2628	0.263967						0.2628	-1.92796	-1.9237	-1.9237
P12111	sp|P12111|CO6A3_HUMAN	COL6A3	Collagen alpha-3(VI) chain	EVYTFASEPNDVFFK	OND4	OND	2	20170120_OND4_b	91.41	0.2808							0.2808	-1.83239
P12111	sp|P12111|CO6A3_HUMAN	COL6A3	Collagen alpha-3(VI) chain	EVYTFASEPNDVFFK	OND5	OND	1	20170120_OND5_a	90.65	0.2514							0.2514	-1.99194
P12111	sp|P12111|CO6A3_HUMAN	COL6A3	Collagen alpha-3(VI) chain	EVYTFASEPNDVFFK	OND5	OND	2	20170120_OND5_b	91.04	0.2473							0.2473	-2.01567
P12111	sp|P12111|CO6A3_HUMAN	COL6A3	Collagen alpha-3(VI) chain	EVYTFASEPNDVFFK	OND6	OND	1	20170120_OND6_a	90.74	0.2855							0.2855	-1.80844
P12111	sp|P12111|CO6A3_HUMAN	COL6A3	Collagen alpha-3(VI) chain	EVYTFASEPNDVFFK	OND6	OND	2	20170120_OND6_b	91.14	0.256							0.256	-1.96578
P12111	sp|P12111|CO6A3_HUMAN	COL6A3	Collagen alpha-3(VI) chain	WYYDPNTK	MS1	MS	1	20170120_MS1_a	41.75	0.4645							0.4645	-1.10625
P12111	sp|P12111|CO6A3_HUMAN	COL6A3	Collagen alpha-3(VI) chain	WYYDPNTK	MS1	MS	2	20170120_MS1_b	41.44	0.4418							0.4418	-1.17853
P12111	sp|P12111|CO6A3_HUMAN	COL6A3	Collagen alpha-3(VI) chain	WYYDPNTK	MS2	MS	1	20170120_MS2_a	41.61	0.4096							0.4096	-1.28771
P12111	sp|P12111|CO6A3_HUMAN	COL6A3	Collagen alpha-3(VI) chain	WYYDPNTK	MS2	MS	2	20170120_MS2_b	41.73	0.4259							0.4259	-1.23141
P12111	sp|P12111|CO6A3_HUMAN	COL6A3	Collagen alpha-3(VI) chain	WYYDPNTK	MS3	MS	1	20170120_MS3_a	41.43	0.4296							0.4296	-1.21893
P12111	sp|P12111|CO6A3_HUMAN	COL6A3	Collagen alpha-3(VI) chain	WYYDPNTK	MS3	MS	2	20170120_MS3_b	41.95	0.4268	0.433033	1.02207	0.427094				0.4268	-1.22837	-1.20854	-1.20854	0.974354
P12111	sp|P12111|CO6A3_HUMAN	COL6A3	Collagen alpha-3(VI) chain	WYYDPNTK	OND4	OND	1	20170120_OND4_a	41.54	0.4309	0.423683						0.4309	-1.21457	-1.24035	-1.24035
P12111	sp|P12111|CO6A3_HUMAN	COL6A3	Collagen alpha-3(VI) chain	WYYDPNTK	OND4	OND	2	20170120_OND4_b	41.96	0.4043							0.4043	-1.3065
P12111	sp|P12111|CO6A3_HUMAN	COL6A3	Collagen alpha-3(VI) chain	WYYDPNTK	OND5	OND	1	20170120_OND5_a	41.48	0.4085							0.4085	-1.29159
P12111	sp|P12111|CO6A3_HUMAN	COL6A3	Collagen alpha-3(VI) chain	WYYDPNTK	OND5	OND	2	20170120_OND5_b	41.84	0.4051							0.4051	-1.30365
P12111	sp|P12111|CO6A3_HUMAN	COL6A3	Collagen alpha-3(VI) chain	WYYDPNTK	OND6	OND	1	20170120_OND6_a	41.36	0.4416							0.4416	-1.17919
P12111	sp|P12111|CO6A3_HUMAN	COL6A3	Collagen alpha-3(VI) chain	WYYDPNTK	OND6	OND	2	20170120_OND6_b	41.72	0.4517							0.4517	-1.14656
P55290	sp|P55290|CAD13_HUMAN	CDH13	Cadherin-13	YEVSSPYFK	MS1	MS	1	20170120_MS1_a	49.65	0.4044							0.4044	-1.30615
P55290	sp|P55290|CAD13_HUMAN	CDH13	Cadherin-13	YEVSSPYFK	MS1	MS	2	20170120_MS1_b	49.41	0.3925							0.3925	-1.34924
P55290	sp|P55290|CAD13_HUMAN	CDH13	Cadherin-13	YEVSSPYFK	MS2	MS	1	20170120_MS2_a	49.57	0.2524							0.2524	-1.98622
P55290	sp|P55290|CAD13_HUMAN	CDH13	Cadherin-13	YEVSSPYFK	MS2	MS	2	20170120_MS2_b	49.73	0.2576							0.2576	-1.9568
P55290	sp|P55290|CAD13_HUMAN	CDH13	Cadherin-13	YEVSSPYFK	MS3	MS	1	20170120_MS3_a	49.41	0.3034							0.3034	-1.72071
P55290	sp|P55290|CAD13_HUMAN	CDH13	Cadherin-13	YEVSSPYFK	MS3	MS	2	20170120_MS3_b	49.99	0.334	0.32405	0.621341	5.04013e-05				0.334	-1.58208	-1.6502	-1.6502	1.75343
P55290	sp|P55290|CAD13_HUMAN	CDH13	Cadherin-13	YEVSSPYFK	OND4	OND	1	20170120_OND4_a	49.68	0.4971	0.521533						0.4971	-1.00839	-0.941126	-0.941126
P55290	sp|P55290|CAD13_HUMAN	CDH13	Cadherin-13	YEVSSPYFK	OND4	OND	2	20170120_OND4_b	50.02	0.5608							0.5608	-0.834442
P55290	sp|P55290|CAD13_HUMAN	CDH13	Cadherin-13	YEVSSPYFK	OND5	OND	1	20170120_OND5_a	49.51	0.4987							0.4987	-1.00376
P55290	sp|P55290|CAD13_HUMAN	CDH13	Cadherin-13	YEVSSPYFK	OND5	OND	2	20170120_OND5_b	49.76	0.5309							0.5309	-0.913488
P55290	sp|P55290|CAD13_HUMAN	CDH13	Cadherin-13	YEVSSPYFK	OND6	OND	1	20170120_OND6_a	49.35	0.5501							0.5501	-0.862234
P55290	sp|P55290|CAD13_HUMAN	CDH13	Cadherin-13	YEVSSPYFK	OND6	OND	2	20170120_OND6_b	49.9	0.4916							0.4916	-1.02444
P55290	sp|P55290|CAD13_HUMAN	CDH13	Cadherin-13	INENTGSVSVTR	MS1	MS	1	20170120_MS1_a	26.22	0.1772							0.1772	-2.49655
P55290	sp|P55290|CAD13_HUMAN	CDH13	Cadherin-13	INENTGSVSVTR	MS1	MS	2	20170120_MS1_b	26.07	0.2099							0.2099	-2.25223
P55290	sp|P55290|CAD13_HUMAN	CDH13	Cadherin-13	INENTGSVSVTR	MS2	MS	1	20170120_MS2_a	26.39	0.136							0.136	-2.87832
P55290	sp|P55290|CAD13_HUMAN	CDH13	Cadherin-13	INENTGSVSVTR	MS2	MS	2	20170120_MS2_b	26.19	0.1376							0.1376	-2.86145
P55290	sp|P55290|CAD13_HUMAN	CDH13	Cadherin-13	INENTGSVSVTR	MS3	MS	1	20170120_MS3_a	26.16	0.1492							0.1492	-2.74468
P55290	sp|P55290|CAD13_HUMAN	CDH13	Cadherin-13	INENTGSVSVTR	MS3	MS	2	20170120_MS3_b	26.41	0.1562	0.161017	0.659769	4.70519e-05				0.1562	-2.67853	-2.65196	-2.65196	1.3027
P55290	sp|P55290|CAD13_HUMAN	CDH13	Cadherin-13	INENTGSVSVTR	OND4	OND	1	20170120_OND4_a	26.35	0.2272	0.24405						0.2272	-2.13797	-2.03574	-2.03574
P55290	sp|P55290|CAD13_HUMAN	CDH13	Cadherin-13	INENTGSVSVTR	OND4	OND	2	20170120_OND4_b	26.44	0.2377							0.2377	-2.07279
P55290	sp|P55290|CAD13_HUMAN	CDH13	Cadherin-13	INENTGSVSVTR	OND5	OND	1	20170120_OND5_a	26.15	0.2487							0.2487	-2.00752
P55290	sp|P55290|CAD13_HUMAN	CDH13	Cadherin-13	INENTGSVSVTR	OND5	OND	2	20170120_OND5_b	26.52	0.2487							0.2487	-2.00752
P55290	sp|P55290|CAD13_HUMAN	CDH13	Cadherin-13	INENTGSVSVTR	OND6	OND	1	20170120_OND6_a	26.01	0.2485							0.2485	-2.00868
P55290	sp|P55290|CAD13_HUMAN	CDH13	Cadherin-13	INENTGSVSVTR	OND6	OND	2	20170120_OND6_b	26.33	0.2535							0.2535	-1.97994
Q9UHG2	sp|Q9UHG2|PCSK1_HUMAN	PCSK1N	ProSAAS	ALAHLLEAER	MS1	MS	1	20170120_MS1_a	36.6	0.5034							0.5034	-0.990223
Q9UHG2	sp|Q9UHG2|PCSK1_HUMAN	PCSK1N	ProSAAS	ALAHLLEAER	MS1	MS	2	20170120_MS1_b	36.26	0.4793							0.4793	-1.061
Q9UHG2	sp|Q9UHG2|PCSK1_HUMAN	PCSK1N	ProSAAS	ALAHLLEAER	MS2	MS	1	20170120_MS2_a	36.45	0.3809							0.3809	-1.39252
Q9UHG2	sp|Q9UHG2|PCSK1_HUMAN	PCSK1N	ProSAAS	ALAHLLEAER	MS2	MS	2	20170120_MS2_b	36.48	0.3745							0.3745	-1.41696
Q9UHG2	sp|Q9UHG2|PCSK1_HUMAN	PCSK1N	ProSAAS	ALAHLLEAER	MS3	MS	1	20170120_MS3_a	36.39	0.4427							0.4427	-1.1756
Q9UHG2	sp|Q9UHG2|PCSK1_HUMAN	PCSK1N	ProSAAS	ALAHLLEAER	MS3	MS	2	20170120_MS3_b	36.81	0.4221	0.433817	0.775943	0.00565822				0.4221	-1.24434	-1.21344	-1.21344	1.43086
Q9UHG2	sp|Q9UHG2|PCSK1_HUMAN	PCSK1N	ProSAAS	ALAHLLEAER	OND4	OND	1	20170120_OND4_a	36.36	0.5581	0.559083						0.5581	-0.841404	-0.84805	-0.84805
Q9UHG2	sp|Q9UHG2|PCSK1_HUMAN	PCSK1N	ProSAAS	ALAHLLEAER	OND4	OND	2	20170120_OND4_b	36.55	0.5224							0.5224	-0.936773
Q9UHG2	sp|Q9UHG2|PCSK1_HUMAN	PCSK1N	ProSAAS	ALAHLLEAER	OND5	OND	1	20170120_OND5_a	36.35	0.4892							0.4892	-1.0315
Q9UHG2	sp|Q9UHG2|PCSK1_HUMAN	PCSK1N	ProSAAS	ALAHLLEAER	OND5	OND	2	20170120_OND5_b	36.68	0.5033							0.5033	-0.990509
Q9UHG2	sp|Q9UHG2|PCSK1_HUMAN	PCSK1N	ProSAAS	ALAHLLEAER	OND6	OND	1	20170120_OND6_a	36.18	0.608							0.608	-0.717857
Q9UHG2	sp|Q9UHG2|PCSK1_HUMAN	PCSK1N	ProSAAS	ALAHLLEAER	OND6	OND	2	20170120_OND6_b	36.52	0.6735							0.6735	-0.57025
P13521	sp|P13521|SCG2_HUMAN	SCG2	Secretogranin-2	DQLSDDVSK	MS1	MS	1	20170120_MS1_a	26.27	0.2518							0.2518	-1.98965
P13521	sp|P13521|SCG2_HUMAN	SCG2	Secretogranin-2	DQLSDDVSK	MS1	MS	2	20170120_MS1_b	26.09	0.2682							0.2682	-1.89862
P13521	sp|P13521|SCG2_HUMAN	SCG2	Secretogranin-2	DQLSDDVSK	MS2	MS	1	20170120_MS2_a	26.34	0.1765							0.1765	-2.50226
P13521	sp|P13521|SCG2_HUMAN	SCG2	Secretogranin-2	DQLSDDVSK	MS2	MS	2	20170120_MS2_b	26.22	0.1776							0.1776	-2.4933
P13521	sp|P13521|SCG2_HUMAN	SCG2	Secretogranin-2	DQLSDDVSK	MS3	MS	1	20170120_MS3_a	26.2	0.2119							0.2119	-2.23854
P13521	sp|P13521|SCG2_HUMAN	SCG2	Secretogranin-2	DQLSDDVSK	MS3	MS	2	20170120_MS3_b	26.35	0.1841	0.211683	0.610948	0.000369873				0.1841	-2.44144	-2.26063	-2.26063	1.46668
P13521	sp|P13521|SCG2_HUMAN	SCG2	Secretogranin-2	DQLSDDVSK	OND4	OND	1	20170120_OND4_a	26.3	0.3733	0.346483						0.3733	-1.42159	-1.54132	-1.54132
P13521	sp|P13521|SCG2_HUMAN	SCG2	Secretogranin-2	DQLSDDVSK	OND4	OND	2	20170120_OND4_b	26.38	0.336							0.336	-1.57347
P13521	sp|P13521|SCG2_HUMAN	SCG2	Secretogranin-2	DQLSDDVSK	OND5	OND	1	20170120_OND5_a	26.2	0.3018							0.3018	-1.72834
P13521	sp|P13521|SCG2_HUMAN	SCG2	Secretogranin-2	DQLSDDVSK	OND5	OND	2	20170120_OND5_b	26.45	0.2806							0.2806	-1.83341
P13521	sp|P13521|SCG2_HUMAN	SCG2	Secretogranin-2	DQLSDDVSK	OND6	OND	1	20170120_OND6_a	26.05	0.4025							0.4025	-1.31294
P13521	sp|P13521|SCG2_HUMAN	SCG2	Secretogranin-2	DQLSDDVSK	OND6	OND	2	20170120_OND6_b	26.27	0.3847							0.3847	-1.37819
P13521	sp|P13521|SCG2_HUMAN	SCG2	Secretogranin-2	VLEYLNQEK	MS1	MS	1	20170120_MS1_a	41.04	0.421							0.421	-1.24811
P13521	sp|P13521|SCG2_HUMAN	SCG2	Secretogranin-2	VLEYLNQEK	MS1	MS	2	20170120_MS1_b	40.7	0.4275							0.4275	-1.226
P13521	sp|P13521|SCG2_HUMAN	SCG2	Secretogranin-2	VLEYLNQEK	MS2	MS	1	20170120_MS2_a	40.91	0.3093							0.3093	-1.69292
P13521	sp|P13521|SCG2_HUMAN	SCG2	Secretogranin-2	VLEYLNQEK	MS2	MS	2	20170120_MS2_b	40.98	0.3241							0.3241	-1.62549
P13521	sp|P13521|SCG2_HUMAN	SCG2	Secretogranin-2	VLEYLNQEK	MS3	MS	1	20170120_MS3_a	40.7	0.3587							0.3587	-1.47915
P13521	sp|P13521|SCG2_HUMAN	SCG2	Secretogranin-2	VLEYLNQEK	MS3	MS	2	20170120_MS3_b	41.27	0.3792	0.369967	0.578314	1.46583e-05				0.3792	-1.39897	-1.44511	-1.44511	2.21854
P13521	sp|P13521|SCG2_HUMAN	SCG2	Secretogranin-2	VLEYLNQEK	OND4	OND	1	20170120_OND4_a	40.83	0.6436	0.639733						0.6436	-0.635764	-0.651378	-0.651378
P13521	sp|P13521|SCG2_HUMAN	SCG2	Secretogranin-2	VLEYLNQEK	OND4	OND	2	20170120_OND4_b	41.18	0.608							0.608	-0.717857
P13521	sp|P13521|SCG2_HUMAN	SCG2	Secretogranin-2	VLEYLNQEK	OND5	OND	1	20170120_OND5_a	40.78	0.5569							0.5569	-0.84451
P13521	sp|P13521|SCG2_HUMAN	SCG2	Secretogranin-2	VLEYLNQEK	OND5	OND	2	20170120_OND5_b	41.17	0.5921							0.5921	-0.756087
P13521	sp|P13521|SCG2_HUMAN	SCG2	Secretogranin-2	VLEYLNQEK	OND6	OND	1	20170120_OND6_a	40.6	0.7441							0.7441	-0.426432
P13521	sp|P13521|SCG2_HUMAN	SCG2	Secretogranin-2	VLEYLNQEK	OND6	OND	2	20170120_OND6_b	41.03	0.6937							0.6937	-0.527616
P54764	sp|P54764|EPHA4_HUMAN	EPHA4	Ephrin type-A receptor 4	VYPANEVTLLDSR	MS1	MS	1	20170120_MS1_a	65.37	0.5555							0.5555	-0.848141
P54764	sp|P54764|EPHA4_HUMAN	EPHA4	Ephrin type-A receptor 4	VYPANEVTLLDSR	MS1	MS	2	20170120_MS1_b	65.07	0.5491							0.5491	-0.864859
P54764	sp|P54764|EPHA4_HUMAN	EPHA4	Ephrin type-A receptor 4	VYPANEVTLLDSR	MS2	MS	1	20170120_MS2_a	65.2	0.4168							0.4168	-1.26257
P54764	sp|P54764|EPHA4_HUMAN	EPHA4	Ephrin type-A receptor 4	VYPANEVTLLDSR	MS2	MS	2	20170120_MS2_b	65.44	0.4225							0.4225	-1.24298
P54764	sp|P54764|EPHA4_HUMAN	EPHA4	Ephrin type-A receptor 4	VYPANEVTLLDSR	MS3	MS	1	20170120_MS3_a	65.02	0.4866							0.4866	-1.03919
P54764	sp|P54764|EPHA4_HUMAN	EPHA4	Ephrin type-A receptor 4	VYPANEVTLLDSR	MS3	MS	2	20170120_MS3_b	65.44	0.5044	0.48915	0.650091	0.000159593				0.5044	-0.98736	-1.04085	-1.04085	2.48381
P54764	sp|P54764|EPHA4_HUMAN	EPHA4	Ephrin type-A receptor 4	VYPANEVTLLDSR	OND4	OND	1	20170120_OND4_a	65.17	0.7938	0.752433						0.7938	-0.333153	-0.419054	-0.419054
P54764	sp|P54764|EPHA4_HUMAN	EPHA4	Ephrin type-A receptor 4	VYPANEVTLLDSR	OND4	OND	2	20170120_OND4_b	65.74	0.9107							0.9107	-0.134952
P54764	sp|P54764|EPHA4_HUMAN	EPHA4	Ephrin type-A receptor 4	VYPANEVTLLDSR	OND5	OND	1	20170120_OND5_a	65.27	0.6729							0.6729	-0.571536
P54764	sp|P54764|EPHA4_HUMAN	EPHA4	Ephrin type-A receptor 4	VYPANEVTLLDSR	OND5	OND	2	20170120_OND5_b	65.64	0.6565							0.6565	-0.607133
P54764	sp|P54764|EPHA4_HUMAN	EPHA4	Ephrin type-A receptor 4	VYPANEVTLLDSR	OND6	OND	1	20170120_OND6_a	65.03	0.7467							0.7467	-0.421399
P54764	sp|P54764|EPHA4_HUMAN	EPHA4	Ephrin type-A receptor 4	VYPANEVTLLDSR	OND6	OND	2	20170120_OND6_b	65.5	0.734							0.734	-0.446148
P54764	sp|P54764|EPHA4_HUMAN	EPHA4	Ephrin type-A receptor 4	NLAQFPDTITGADTSSLVEVR	MS1	MS	1	20170120_MS1_a	94.27	1.6818							1.6818	0.750006
P54764	sp|P54764|EPHA4_HUMAN	EPHA4	Ephrin type-A receptor 4	NLAQFPDTITGADTSSLVEVR	MS1	MS	2	20170120_MS1_b	93.9	1.6722							1.6722	0.741747
P54764	sp|P54764|EPHA4_HUMAN	EPHA4	Ephrin type-A receptor 4	NLAQFPDTITGADTSSLVEVR	MS2	MS	1	20170120_MS2_a	94.16	1.4348							1.4348	0.52085
P54764	sp|P54764|EPHA4_HUMAN	EPHA4	Ephrin type-A receptor 4	NLAQFPDTITGADTSSLVEVR	MS2	MS	2	20170120_MS2_b	94.44	1.4313							1.4313	0.517326
P54764	sp|P54764|EPHA4_HUMAN	EPHA4	Ephrin type-A receptor 4	NLAQFPDTITGADTSSLVEVR	MS3	MS	1	20170120_MS3_a	94.14	1.7454							1.7454	0.803558
P54764	sp|P54764|EPHA4_HUMAN	EPHA4	Ephrin type-A receptor 4	NLAQFPDTITGADTSSLVEVR	MS3	MS	2	20170120_MS3_b	94.4	1.6161	1.59693	0.653009	0.0455353				1.6161	0.692516	0.671001	0.671001	0.551881
P54764	sp|P54764|EPHA4_HUMAN	EPHA4	Ephrin type-A receptor 4	NLAQFPDTITGADTSSLVEVR	OND4	OND	1	20170120_OND4_a	94.08	3.5835	2.4455						3.5835	1.84137	1.21584	1.21584
P54764	sp|P54764|EPHA4_HUMAN	EPHA4	Ephrin type-A receptor 4	NLAQFPDTITGADTSSLVEVR	OND4	OND	2	20170120_OND4_b	94.75	3.6277							3.6277	1.85906
P54764	sp|P54764|EPHA4_HUMAN	EPHA4	Ephrin type-A receptor 4	NLAQFPDTITGADTSSLVEVR	OND5	OND	1	20170120_OND5_a	94.07	1.9064							1.9064	0.930851
P54764	sp|P54764|EPHA4_HUMAN	EPHA4	Ephrin type-A receptor 4	NLAQFPDTITGADTSSLVEVR	OND5	OND	2	20170120_OND5_b	94.31	1.8836							1.8836	0.913493
P54764	sp|P54764|EPHA4_HUMAN	EPHA4	Ephrin type-A receptor 4	NLAQFPDTITGADTSSLVEVR	OND6	OND	1	20170120_OND6_a	94.18	1.7567							1.7567	0.812868
P54764	sp|P54764|EPHA4_HUMAN	EPHA4	Ephrin type-A receptor 4	NLAQFPDTITGADTSSLVEVR	OND6	OND	2	20170120_OND6_b	94.55	1.9151							1.9151	0.93742
P61769	sp|P61769|B2MG_HUMAN	B2M	Beta-2-microglobulin	VNHVTLSQPK	MS1	MS	1	20170120_MS1_a	22.82	0.2251							0.2251	-2.15136
P61769	sp|P61769|B2MG_HUMAN	B2M	Beta-2-microglobulin	VNHVTLSQPK	MS1	MS	2	20170120_MS1_b	22.72	0.2088							0.2088	-2.25981
P61769	sp|P61769|B2MG_HUMAN	B2M	Beta-2-microglobulin	VNHVTLSQPK	MS2	MS	1	20170120_MS2_a	22.92	0.1811							0.1811	-2.46514
P61769	sp|P61769|B2MG_HUMAN	B2M	Beta-2-microglobulin	VNHVTLSQPK	MS2	MS	2	20170120_MS2_b	22.89	0.1967							0.1967	-2.34593
P61769	sp|P61769|B2MG_HUMAN	B2M	Beta-2-microglobulin	VNHVTLSQPK	MS3	MS	1	20170120_MS3_a	22.78	0.1649							0.1649	-2.60034
P61769	sp|P61769|B2MG_HUMAN	B2M	Beta-2-microglobulin	VNHVTLSQPK	MS3	MS	2	20170120_MS3_b	22.96	0.1714	0.191333	1.2421	0.012995				0.1714	-2.54456	-2.39452	-2.39452	0.885499
P61769	sp|P61769|B2MG_HUMAN	B2M	Beta-2-microglobulin	VNHVTLSQPK	OND4	OND	1	20170120_OND4_a	22.59	NaN	0.15404						NaN	NaN	-2.70415	-2.70415
P61769	sp|P61769|B2MG_HUMAN	B2M	Beta-2-microglobulin	VNHVTLSQPK	OND4	OND	2	20170120_OND4_b	22.92	0.1352							0.1352	-2.88683
P61769	sp|P61769|B2MG_HUMAN	B2M	Beta-2-microglobulin	VNHVTLSQPK	OND5	OND	1	20170120_OND5_a	22.85	0.1477							0.1477	-2.75926
P61769	sp|P61769|B2MG_HUMAN	B2M	Beta-2-microglobulin	VNHVTLSQPK	OND5	OND	2	20170120_OND5_b	22.89	0.1488							0.1488	-2.74855
P61769	sp|P61769|B2MG_HUMAN	B2M	Beta-2-microglobulin	VNHVTLSQPK	OND6	OND	1	20170120_OND6_a	22.81	0.1726							0.1726	-2.5345
P61769	sp|P61769|B2MG_HUMAN	B2M	Beta-2-microglobulin	VNHVTLSQPK	OND6	OND	2	20170120_OND6_b	22.79	0.1659							0.1659	-2.59161
Q92823	sp|Q92823|NRCAM_HUMAN	NRCAM	Neuronal cell adhesion molecule	AETYEGVYQCTAR	MS1	MS	1	20170120_MS1_a	35.71	0.5631							0.5631	-0.828537
Q92823	sp|Q92823|NRCAM_HUMAN	NRCAM	Neuronal cell adhesion molecule	AETYEGVYQCTAR	MS1	MS	2	20170120_MS1_b	35.31	0.4311							0.4311	-1.21391
Q92823	sp|Q92823|NRCAM_HUMAN	NRCAM	Neuronal cell adhesion molecule	AETYEGVYQCTAR	MS2	MS	1	20170120_MS2_a	35.55	0.4394							0.4394	-1.18639
Q92823	sp|Q92823|NRCAM_HUMAN	NRCAM	Neuronal cell adhesion molecule	AETYEGVYQCTAR	MS2	MS	2	20170120_MS2_b	35.58	0.4201							0.4201	-1.2512
Q92823	sp|Q92823|NRCAM_HUMAN	NRCAM	Neuronal cell adhesion molecule	AETYEGVYQCTAR	MS3	MS	1	20170120_MS3_a	35.53	0.5436							0.5436	-0.879383
Q92823	sp|Q92823|NRCAM_HUMAN	NRCAM	Neuronal cell adhesion molecule	AETYEGVYQCTAR	MS3	MS	2	20170120_MS3_b	35.92	0.5362	0.488917	0.764829	0.000828347				0.5362	-0.899157	-1.0431	-1.0431	1.60928
Q92823	sp|Q92823|NRCAM_HUMAN	NRCAM	Neuronal cell adhesion molecule	AETYEGVYQCTAR	OND4	OND	1	20170120_OND4_a	35.58	0.6321	0.63925						0.6321	-0.661775	-0.648176	-0.648176
Q92823	sp|Q92823|NRCAM_HUMAN	NRCAM	Neuronal cell adhesion molecule	AETYEGVYQCTAR	OND4	OND	2	20170120_OND4_b	35.76	0.616							0.616	-0.698998
Q92823	sp|Q92823|NRCAM_HUMAN	NRCAM	Neuronal cell adhesion molecule	AETYEGVYQCTAR	OND5	OND	1	20170120_OND5_a	35.46	0.632							0.632	-0.662004
Q92823	sp|Q92823|NRCAM_HUMAN	NRCAM	Neuronal cell adhesion molecule	AETYEGVYQCTAR	OND5	OND	2	20170120_OND5_b	35.83	0.5924							0.5924	-0.755356
Q92823	sp|Q92823|NRCAM_HUMAN	NRCAM	Neuronal cell adhesion molecule	AETYEGVYQCTAR	OND6	OND	1	20170120_OND6_a	35.28	0.7195							0.7195	-0.474933
Q92823	sp|Q92823|NRCAM_HUMAN	NRCAM	Neuronal cell adhesion molecule	AETYEGVYQCTAR	OND6	OND	2	20170120_OND6_b	35.61	0.6435							0.6435	-0.635988
Q92823	sp|Q92823|NRCAM_HUMAN	NRCAM	Neuronal cell adhesion molecule	SLPSEASEQYLTK	MS1	MS	1	20170120_MS1_a	45.28	0.578							0.578	-0.790859
Q92823	sp|Q92823|NRCAM_HUMAN	NRCAM	Neuronal cell adhesion molecule	SLPSEASEQYLTK	MS1	MS	2	20170120_MS1_b	45.12	0.6061							0.6061	-0.722372
Q92823	sp|Q92823|NRCAM_HUMAN	NRCAM	Neuronal cell adhesion molecule	SLPSEASEQYLTK	MS2	MS	1	20170120_MS2_a	45.2	0.4687							0.4687	-1.09326
Q92823	sp|Q92823|NRCAM_HUMAN	NRCAM	Neuronal cell adhesion molecule	SLPSEASEQYLTK	MS2	MS	2	20170120_MS2_b	45.32	0.4783							0.4783	-1.06401
Q92823	sp|Q92823|NRCAM_HUMAN	NRCAM	Neuronal cell adhesion molecule	SLPSEASEQYLTK	MS3	MS	1	20170120_MS3_a	45.02	0.5623							0.5623	-0.830588
Q92823	sp|Q92823|NRCAM_HUMAN	NRCAM	Neuronal cell adhesion molecule	SLPSEASEQYLTK	MS3	MS	2	20170120_MS3_b	45.55	0.5416	0.539167	0.701249	3.46657e-05				0.5416	-0.8847	-0.897632	-0.897632	2.34523
Q92823	sp|Q92823|NRCAM_HUMAN	NRCAM	Neuronal cell adhesion molecule	SLPSEASEQYLTK	OND4	OND	1	20170120_OND4_a	45.21	0.823	0.768867						0.823	-0.281036	-0.382748	-0.382748
Q92823	sp|Q92823|NRCAM_HUMAN	NRCAM	Neuronal cell adhesion molecule	SLPSEASEQYLTK	OND4	OND	2	20170120_OND4_b	45.63	0.8079							0.8079	-0.307751
Q92823	sp|Q92823|NRCAM_HUMAN	NRCAM	Neuronal cell adhesion molecule	SLPSEASEQYLTK	OND5	OND	1	20170120_OND5_a	45.16	0.6647							0.6647	-0.589225
Q92823	sp|Q92823|NRCAM_HUMAN	NRCAM	Neuronal cell adhesion molecule	SLPSEASEQYLTK	OND5	OND	2	20170120_OND5_b	45.44	0.7496							0.7496	-0.415807
Q92823	sp|Q92823|NRCAM_HUMAN	NRCAM	Neuronal cell adhesion molecule	SLPSEASEQYLTK	OND6	OND	1	20170120_OND6_a	44.99	0.7691							0.7691	-0.378757
Q92823	sp|Q92823|NRCAM_HUMAN	NRCAM	Neuronal cell adhesion molecule	SLPSEASEQYLTK	OND6	OND	2	20170120_OND6_b	45.48	0.7989							0.7989	-0.323913
Q92823	sp|Q92823|NRCAM_HUMAN	NRCAM	Neuronal cell adhesion molecule	VFNTPEGVPSAPSSLK	MS1	MS	1	20170120_MS1_a	58.08	0.5851							0.5851	-0.773245
Q92823	sp|Q92823|NRCAM_HUMAN	NRCAM	Neuronal cell adhesion molecule	VFNTPEGVPSAPSSLK	MS1	MS	2	20170120_MS1_b	57.73	0.6826							0.6826	-0.550888
Q92823	sp|Q92823|NRCAM_HUMAN	NRCAM	Neuronal cell adhesion molecule	VFNTPEGVPSAPSSLK	MS2	MS	1	20170120_MS2_a	57.93	0.5194							0.5194	-0.945082
Q92823	sp|Q92823|NRCAM_HUMAN	NRCAM	Neuronal cell adhesion molecule	VFNTPEGVPSAPSSLK	MS2	MS	2	20170120_MS2_b	58.19	0.5137							0.5137	-0.961002
Q92823	sp|Q92823|NRCAM_HUMAN	NRCAM	Neuronal cell adhesion molecule	VFNTPEGVPSAPSSLK	MS3	MS	1	20170120_MS3_a	57.83	0.6891							0.6891	-0.537215
Q92823	sp|Q92823|NRCAM_HUMAN	NRCAM	Neuronal cell adhesion molecule	VFNTPEGVPSAPSSLK	MS3	MS	2	20170120_MS3_b	58.38	0.5727	0.593767	0.746892	0.000210496				0.5727	-0.804148	-0.76193	-0.76193	2.29087
Q92823	sp|Q92823|NRCAM_HUMAN	NRCAM	Neuronal cell adhesion molecule	VFNTPEGVPSAPSSLK	OND4	OND	1	20170120_OND4_a	58.02	0.8547	0.794983						0.8547	-0.22651	-0.332594	-0.332594
Q92823	sp|Q92823|NRCAM_HUMAN	NRCAM	Neuronal cell adhesion molecule	VFNTPEGVPSAPSSLK	OND4	OND	2	20170120_OND4_b	58.38	0.7818							0.7818	-0.355129
Q92823	sp|Q92823|NRCAM_HUMAN	NRCAM	Neuronal cell adhesion molecule	VFNTPEGVPSAPSSLK	OND5	OND	1	20170120_OND5_a	58.1	0.7652							0.7652	-0.386091
Q92823	sp|Q92823|NRCAM_HUMAN	NRCAM	Neuronal cell adhesion molecule	VFNTPEGVPSAPSSLK	OND5	OND	2	20170120_OND5_b	58.5	0.7708							0.7708	-0.375572
Q92823	sp|Q92823|NRCAM_HUMAN	NRCAM	Neuronal cell adhesion molecule	VFNTPEGVPSAPSSLK	OND6	OND	1	20170120_OND6_a	57.73	0.7582							0.7582	-0.39935
Q92823	sp|Q92823|NRCAM_HUMAN	NRCAM	Neuronal cell adhesion molecule	VFNTPEGVPSAPSSLK	OND6	OND	2	20170120_OND6_b	58.43	0.8392							0.8392	-0.252913
Q6UXD5	sp|Q6UXD5|SE6L2_HUMAN	SEZ6L2	Seizure 6-like protein 2	FEAFEEDR	MS1	MS	1	20170120_MS1_a	38.96	0.5455							0.5455	-0.874349
Q6UXD5	sp|Q6UXD5|SE6L2_HUMAN	SEZ6L2	Seizure 6-like protein 2	FEAFEEDR	MS1	MS	2	20170120_MS1_b	38.59	0.519							0.519	-0.946194
Q6UXD5	sp|Q6UXD5|SE6L2_HUMAN	SEZ6L2	Seizure 6-like protein 2	FEAFEEDR	MS2	MS	1	20170120_MS2_a	38.82	0.4382							0.4382	-1.19034
Q6UXD5	sp|Q6UXD5|SE6L2_HUMAN	SEZ6L2	Seizure 6-like protein 2	FEAFEEDR	MS2	MS	2	20170120_MS2_b	38.85	0.4158							0.4158	-1.26604
Q6UXD5	sp|Q6UXD5|SE6L2_HUMAN	SEZ6L2	Seizure 6-like protein 2	FEAFEEDR	MS3	MS	1	20170120_MS3_a	38.73	0.5263							0.5263	-0.926043
Q6UXD5	sp|Q6UXD5|SE6L2_HUMAN	SEZ6L2	Seizure 6-like protein 2	FEAFEEDR	MS3	MS	2	20170120_MS3_b	39.16	0.5115	0.492717	0.721594	0.00022721				0.5115	-0.967194	-1.02836	-1.02836	1.8498
Q6UXD5	sp|Q6UXD5|SE6L2_HUMAN	SEZ6L2	Seizure 6-like protein 2	FEAFEEDR	OND4	OND	1	20170120_OND4_a	38.8	0.7245	0.682817						0.7245	-0.464942	-0.555929	-0.555929
Q6UXD5	sp|Q6UXD5|SE6L2_HUMAN	SEZ6L2	Seizure 6-like protein 2	FEAFEEDR	OND4	OND	2	20170120_OND4_b	39.03	0.7587							0.7587	-0.398399
Q6UXD5	sp|Q6UXD5|SE6L2_HUMAN	SEZ6L2	Seizure 6-like protein 2	FEAFEEDR	OND5	OND	1	20170120_OND5_a	38.73	0.6361							0.6361	-0.652675
Q6UXD5	sp|Q6UXD5|SE6L2_HUMAN	SEZ6L2	Seizure 6-like protein 2	FEAFEEDR	OND5	OND	2	20170120_OND5_b	39.11	0.5851							0.5851	-0.773245
Q6UXD5	sp|Q6UXD5|SE6L2_HUMAN	SEZ6L2	Seizure 6-like protein 2	FEAFEEDR	OND6	OND	1	20170120_OND6_a	38.57	0.7199							0.7199	-0.474132
Q6UXD5	sp|Q6UXD5|SE6L2_HUMAN	SEZ6L2	Seizure 6-like protein 2	FEAFEEDR	OND6	OND	2	20170120_OND6_b	38.91	0.6726							0.6726	-0.572179
P10645	sp|P10645|CMGA_HUMAN	CHGA	Chromogranin-A	ILSILR	MS1	MS	1	20170120_MS1_a	50.65	0.2487							0.2487	-2.00752
P10645	sp|P10645|CMGA_HUMAN	CHGA	Chromogranin-A	ILSILR	MS1	MS	2	20170120_MS1_b	50.4	0.3014							0.3014	-1.73025
P10645	sp|P10645|CMGA_HUMAN	CHGA	Chromogranin-A	ILSILR	MS2	MS	1	20170120_MS2_a	50.57	0.2051							0.2051	-2.2856
P10645	sp|P10645|CMGA_HUMAN	CHGA	Chromogranin-A	ILSILR	MS2	MS	2	20170120_MS2_b	50.71	0.1867							0.1867	-2.42121
P10645	sp|P10645|CMGA_HUMAN	CHGA	Chromogranin-A	ILSILR	MS3	MS	1	20170120_MS3_a	50.43	0.2277							0.2277	-2.13479
P10645	sp|P10645|CMGA_HUMAN	CHGA	Chromogranin-A	ILSILR	MS3	MS	2	20170120_MS3_b	50.99	0.237	0.234433	0.559908	9.68093e-06				0.237	-2.07704	-2.1094	-2.1094	1.67283
P10645	sp|P10645|CMGA_HUMAN	CHGA	Chromogranin-A	ILSILR	OND4	OND	1	20170120_OND4_a	50.65	0.4194	0.4187						0.4194	-1.2536	-1.26098	-1.26098
P10645	sp|P10645|CMGA_HUMAN	CHGA	Chromogranin-A	ILSILR	OND4	OND	2	20170120_OND4_b	50.98	0.4021							0.4021	-1.31437
P10645	sp|P10645|CMGA_HUMAN	CHGA	Chromogranin-A	ILSILR	OND5	OND	1	20170120_OND5_a	50.6	0.3817							0.3817	-1.38949
P10645	sp|P10645|CMGA_HUMAN	CHGA	Chromogranin-A	ILSILR	OND5	OND	2	20170120_OND5_b	50.87	0.3802							0.3802	-1.39517
P10645	sp|P10645|CMGA_HUMAN	CHGA	Chromogranin-A	ILSILR	OND6	OND	1	20170120_OND6_a	50.32	0.4688							0.4688	-1.09296
P10645	sp|P10645|CMGA_HUMAN	CHGA	Chromogranin-A	ILSILR	OND6	OND	2	20170120_OND6_b	50.87	0.46							0.46	-1.12029
P10645	sp|P10645|CMGA_HUMAN	CHGA	Chromogranin-A	SGELEQEEER	MS1	MS	1	20170120_MS1_a	22.46	0.7013							0.7013	-0.511896
P10645	sp|P10645|CMGA_HUMAN	CHGA	Chromogranin-A	SGELEQEEER	MS1	MS	2	20170120_MS1_b	22.39	0.8691							0.8691	-0.202406
P10645	sp|P10645|CMGA_HUMAN	CHGA	Chromogranin-A	SGELEQEEER	MS2	MS	1	20170120_MS2_a	22.55	0.547							0.547	-0.870387
P10645	sp|P10645|CMGA_HUMAN	CHGA	Chromogranin-A	SGELEQEEER	MS2	MS	2	20170120_MS2_b	22.58	0.552							0.552	-0.85726
P10645	sp|P10645|CMGA_HUMAN	CHGA	Chromogranin-A	SGELEQEEER	MS3	MS	1	20170120_MS3_a	22.41	0.6961							0.6961	-0.522634
P10645	sp|P10645|CMGA_HUMAN	CHGA	Chromogranin-A	SGELEQEEER	MS3	MS	2	20170120_MS3_b	22.54	0.6342	0.666617	0.565241	1.93918e-05				0.6342	-0.65699	-0.603596	-0.603596	-2.59717
P10645	sp|P10645|CMGA_HUMAN	CHGA	Chromogranin-A	SGELEQEEER	OND4	OND	1	20170120_OND4_a	22.44	1.3589	1.17935						1.3589	0.442439	0.232406	0.232406
P10645	sp|P10645|CMGA_HUMAN	CHGA	Chromogranin-A	SGELEQEEER	OND4	OND	2	20170120_OND4_b	22.54	1.2792							1.2792	0.355242
P10645	sp|P10645|CMGA_HUMAN	CHGA	Chromogranin-A	SGELEQEEER	OND5	OND	1	20170120_OND5_a	22.46	1.0792							1.0792	0.109962
P10645	sp|P10645|CMGA_HUMAN	CHGA	Chromogranin-A	SGELEQEEER	OND5	OND	2	20170120_OND5_b	22.61	1.1399							1.1399	0.188907
P10645	sp|P10645|CMGA_HUMAN	CHGA	Chromogranin-A	SGELEQEEER	OND6	OND	1	20170120_OND6_a	22.38	1.1487							1.1487	0.200002
P10645	sp|P10645|CMGA_HUMAN	CHGA	Chromogranin-A	SGELEQEEER	OND6	OND	2	20170120_OND6_b	22.48	1.0702							1.0702	0.0978804
P10645	sp|P10645|CMGA_HUMAN	CHGA	Chromogranin-A	EDSLEAGLPLQVR	MS1	MS	1	20170120_MS1_a	76.44	0.2294							0.2294	-2.12406
P10645	sp|P10645|CMGA_HUMAN	CHGA	Chromogranin-A	EDSLEAGLPLQVR	MS1	MS	2	20170120_MS1_b	76.14	0.2261							0.2261	-2.14497
P10645	sp|P10645|CMGA_HUMAN	CHGA	Chromogranin-A	EDSLEAGLPLQVR	MS2	MS	1	20170120_MS2_a	76.18	0.3224							0.3224	-1.63308
P10645	sp|P10645|CMGA_HUMAN	CHGA	Chromogranin-A	EDSLEAGLPLQVR	MS2	MS	2	20170120_MS2_b	76.57	0.2978							0.2978	-1.74758
P10645	sp|P10645|CMGA_HUMAN	CHGA	Chromogranin-A	EDSLEAGLPLQVR	MS3	MS	1	20170120_MS3_a	76.15	0.2381							0.2381	-2.07036
P10645	sp|P10645|CMGA_HUMAN	CHGA	Chromogranin-A	EDSLEAGLPLQVR	MS3	MS	2	20170120_MS3_b	76.47	0.2432	0.2595	0.499856	0.00721578				0.2432	-2.03978	-1.95997	-1.95997	1.92668
P10645	sp|P10645|CMGA_HUMAN	CHGA	Chromogranin-A	EDSLEAGLPLQVR	OND4	OND	1	20170120_OND4_a	76.13	0.374	0.51915						0.374	-1.41889	-1.01728	-1.01728
P10645	sp|P10645|CMGA_HUMAN	CHGA	Chromogranin-A	EDSLEAGLPLQVR	OND4	OND	2	20170120_OND4_b	76.96	0.3519							0.3519	-1.50676
P10645	sp|P10645|CMGA_HUMAN	CHGA	Chromogranin-A	EDSLEAGLPLQVR	OND5	OND	1	20170120_OND5_a	76.3	0.4455							0.4455	-1.1665
P10645	sp|P10645|CMGA_HUMAN	CHGA	Chromogranin-A	EDSLEAGLPLQVR	OND5	OND	2	20170120_OND5_b	76.67	0.4375							0.4375	-1.19265
P10645	sp|P10645|CMGA_HUMAN	CHGA	Chromogranin-A	EDSLEAGLPLQVR	OND6	OND	1	20170120_OND6_a	76.3	0.7419							0.7419	-0.430703
P10645	sp|P10645|CMGA_HUMAN	CHGA	Chromogranin-A	EDSLEAGLPLQVR	OND6	OND	2	20170120_OND6_b	76.65	0.7641							0.7641	-0.388167
P02747	sp|P02747|C1QC_HUMAN	C1QC	Complement C1q subcomponent subunit C	FNAVLTNPQGDYDTSTGK	MS1	MS	1	20170120_MS1_a	54.78	0.0722							0.0722	-3.79186
P02747	sp|P02747|C1QC_HUMAN	C1QC	Complement C1q subcomponent subunit C	FNAVLTNPQGDYDTSTGK	MS1	MS	2	20170120_MS1_b	54.35	0.0738							0.0738	-3.76024
P02747	sp|P02747|C1QC_HUMAN	C1QC	Complement C1q subcomponent subunit C	FNAVLTNPQGDYDTSTGK	MS2	MS	1	20170120_MS2_a	54.57	0.08							0.08	-3.64386
P02747	sp|P02747|C1QC_HUMAN	C1QC	Complement C1q subcomponent subunit C	FNAVLTNPQGDYDTSTGK	MS2	MS	2	20170120_MS2_b	54.8	0.0749							0.0749	-3.73889
P02747	sp|P02747|C1QC_HUMAN	C1QC	Complement C1q subcomponent subunit C	FNAVLTNPQGDYDTSTGK	MS3	MS	1	20170120_MS3_a	54.44	0.0601							0.0601	-4.05649
P02747	sp|P02747|C1QC_HUMAN	C1QC	Complement C1q subcomponent subunit C	FNAVLTNPQGDYDTSTGK	MS3	MS	2	20170120_MS3_b	55.05	0.0676	0.0714333	0.756575	0.00875239				0.0676	-3.88683	-3.81303	-3.81303	1.11463
P02747	sp|P02747|C1QC_HUMAN	C1QC	Complement C1q subcomponent subunit C	FNAVLTNPQGDYDTSTGK	OND4	OND	1	20170120_OND4_a	54.65	0.0819	0.0944167						0.0819	-3.60999	-3.42088	-3.42088
P02747	sp|P02747|C1QC_HUMAN	C1QC	Complement C1q subcomponent subunit C	FNAVLTNPQGDYDTSTGK	OND4	OND	2	20170120_OND4_b	55	0.0874							0.0874	-3.51622
P02747	sp|P02747|C1QC_HUMAN	C1QC	Complement C1q subcomponent subunit C	FNAVLTNPQGDYDTSTGK	OND5	OND	1	20170120_OND5_a	54.69	0.0832							0.0832	-3.58727
P02747	sp|P02747|C1QC_HUMAN	C1QC	Complement C1q subcomponent subunit C	FNAVLTNPQGDYDTSTGK	OND5	OND	2	20170120_OND5_b	55.02	0.085							0.085	-3.55639
P02747	sp|P02747|C1QC_HUMAN	C1QC	Complement C1q subcomponent subunit C	FNAVLTNPQGDYDTSTGK	OND6	OND	1	20170120_OND6_a	54.31	0.119							0.119	-3.07097
P02747	sp|P02747|C1QC_HUMAN	C1QC	Complement C1q subcomponent subunit C	FNAVLTNPQGDYDTSTGK	OND6	OND	2	20170120_OND6_b	54.99	0.11							0.11	-3.18442
P02747	sp|P02747|C1QC_HUMAN	C1QC	Complement C1q subcomponent subunit C	TNQVNSGGVLLR	MS1	MS	1	20170120_MS1_a	36.77	0.0637							0.0637	-3.97256
P02747	sp|P02747|C1QC_HUMAN	C1QC	Complement C1q subcomponent subunit C	TNQVNSGGVLLR	MS1	MS	2	20170120_MS1_b	36.42	0.0682							0.0682	-3.87408
P02747	sp|P02747|C1QC_HUMAN	C1QC	Complement C1q subcomponent subunit C	TNQVNSGGVLLR	MS2	MS	1	20170120_MS2_a	36.64	0.0682							0.0682	-3.87408
P02747	sp|P02747|C1QC_HUMAN	C1QC	Complement C1q subcomponent subunit C	TNQVNSGGVLLR	MS2	MS	2	20170120_MS2_b	36.66	0.067							0.067	-3.8997
P02747	sp|P02747|C1QC_HUMAN	C1QC	Complement C1q subcomponent subunit C	TNQVNSGGVLLR	MS3	MS	1	20170120_MS3_a	36.57	0.0597							0.0597	-4.06613
P02747	sp|P02747|C1QC_HUMAN	C1QC	Complement C1q subcomponent subunit C	TNQVNSGGVLLR	MS3	MS	2	20170120_MS3_b	37.01	0.0575	0.06405	0.784446	0.101918				0.0575	-4.12029	-3.96781	-3.96781	1.08393
P02747	sp|P02747|C1QC_HUMAN	C1QC	Complement C1q subcomponent subunit C	TNQVNSGGVLLR	OND4	OND	1	20170120_OND4_a	36.62	0.0623	0.08165						0.0623	-4.00462	-3.66059	-3.66059
P02747	sp|P02747|C1QC_HUMAN	C1QC	Complement C1q subcomponent subunit C	TNQVNSGGVLLR	OND4	OND	2	20170120_OND4_b	36.79	0.0647							0.0647	-3.95009
P02747	sp|P02747|C1QC_HUMAN	C1QC	Complement C1q subcomponent subunit C	TNQVNSGGVLLR	OND5	OND	1	20170120_OND5_a	36.56	0.0703							0.0703	-3.83033
P02747	sp|P02747|C1QC_HUMAN	C1QC	Complement C1q subcomponent subunit C	TNQVNSGGVLLR	OND5	OND	2	20170120_OND5_b	36.92	0.0691							0.0691	-3.85517
P02747	sp|P02747|C1QC_HUMAN	C1QC	Complement C1q subcomponent subunit C	TNQVNSGGVLLR	OND6	OND	1	20170120_OND6_a	36.36	0.1122							0.1122	-3.15586
P02747	sp|P02747|C1QC_HUMAN	C1QC	Complement C1q subcomponent subunit C	TNQVNSGGVLLR	OND6	OND	2	20170120_OND6_b	36.72	0.1113							0.1113	-3.16747
Q6MZW2	sp|Q6MZW2|FSTL4_HUMAN	FSTL4	Follistatin-related protein 4	GPDVGVGESQAEEPR	MS1	MS	1	20170120_MS1_a	30.79	0.776							0.776	-0.365871
Q6MZW2	sp|Q6MZW2|FSTL4_HUMAN	FSTL4	Follistatin-related protein 4	GPDVGVGESQAEEPR	MS1	MS	2	20170120_MS1_b	30.59	0.7411							0.7411	-0.43226
Q6MZW2	sp|Q6MZW2|FSTL4_HUMAN	FSTL4	Follistatin-related protein 4	GPDVGVGESQAEEPR	MS2	MS	1	20170120_MS2_a	30.75	0.6591							0.6591	-0.601431
Q6MZW2	sp|Q6MZW2|FSTL4_HUMAN	FSTL4	Follistatin-related protein 4	GPDVGVGESQAEEPR	MS2	MS	2	20170120_MS2_b	30.66	0.6287							0.6287	-0.669556
Q6MZW2	sp|Q6MZW2|FSTL4_HUMAN	FSTL4	Follistatin-related protein 4	GPDVGVGESQAEEPR	MS3	MS	1	20170120_MS3_a	30.72	0.797							0.797	-0.327348
Q6MZW2	sp|Q6MZW2|FSTL4_HUMAN	FSTL4	Follistatin-related protein 4	GPDVGVGESQAEEPR	MS3	MS	2	20170120_MS3_b	31.02	0.6716	0.71225	0.724064	0.00035144				0.6716	-0.574326	-0.495132	-0.495132	16.2395
Q6MZW2	sp|Q6MZW2|FSTL4_HUMAN	FSTL4	Follistatin-related protein 4	GPDVGVGESQAEEPR	OND4	OND	1	20170120_OND4_a	30.68	0.8905	0.983683						0.8905	-0.167312	-0.0304893	-0.0304893
Q6MZW2	sp|Q6MZW2|FSTL4_HUMAN	FSTL4	Follistatin-related protein 4	GPDVGVGESQAEEPR	OND4	OND	2	20170120_OND4_b	30.81	0.8627							0.8627	-0.213069
Q6MZW2	sp|Q6MZW2|FSTL4_HUMAN	FSTL4	Follistatin-related protein 4	GPDVGVGESQAEEPR	OND5	OND	1	20170120_OND5_a	30.59	0.9596							0.9596	-0.0594949
Q6MZW2	sp|Q6MZW2|FSTL4_HUMAN	FSTL4	Follistatin-related protein 4	GPDVGVGESQAEEPR	OND5	OND	2	20170120_OND5_b	30.97	0.9964							0.9964	-0.00520307
Q6MZW2	sp|Q6MZW2|FSTL4_HUMAN	FSTL4	Follistatin-related protein 4	GPDVGVGESQAEEPR	OND6	OND	1	20170120_OND6_a	30.37	1.1507							1.1507	0.202512
Q6MZW2	sp|Q6MZW2|FSTL4_HUMAN	FSTL4	Follistatin-related protein 4	GPDVGVGESQAEEPR	OND6	OND	2	20170120_OND6_b	30.69	1.0422							1.0422	0.0596322
Q6MZW2	sp|Q6MZW2|FSTL4_HUMAN	FSTL4	Follistatin-related protein 4	FDDYNSDSSLTLR	MS1	MS	1	20170120_MS1_a	57.09	1.0916							1.0916	0.126444
Q6MZW2	sp|Q6MZW2|FSTL4_HUMAN	FSTL4	Follistatin-related protein 4	FDDYNSDSSLTLR	MS1	MS	2	20170120_MS1_b	56.7	1.0194							1.0194	0.0277203
Q6MZW2	sp|Q6MZW2|FSTL4_HUMAN	FSTL4	Follistatin-related protein 4	FDDYNSDSSLTLR	MS2	MS	1	20170120_MS2_a	56.92	0.9209							0.9209	-0.118884
Q6MZW2	sp|Q6MZW2|FSTL4_HUMAN	FSTL4	Follistatin-related protein 4	FDDYNSDSSLTLR	MS2	MS	2	20170120_MS2_b	57.11	0.9176							0.9176	-0.124063
Q6MZW2	sp|Q6MZW2|FSTL4_HUMAN	FSTL4	Follistatin-related protein 4	FDDYNSDSSLTLR	MS3	MS	1	20170120_MS3_a	56.78	1.0165							1.0165	0.0236102
Q6MZW2	sp|Q6MZW2|FSTL4_HUMAN	FSTL4	Follistatin-related protein 4	FDDYNSDSSLTLR	MS3	MS	2	20170120_MS3_b	57.38	0.8753	0.97355	0.758226	0.00115578				0.8753	-0.192151	-0.042887	-0.042887	-0.121586
Q6MZW2	sp|Q6MZW2|FSTL4_HUMAN	FSTL4	Follistatin-related protein 4	FDDYNSDSSLTLR	OND4	OND	1	20170120_OND4_a	56.99	1.1028	1.28398						1.1028	0.141171	0.352729	0.352729
Q6MZW2	sp|Q6MZW2|FSTL4_HUMAN	FSTL4	Follistatin-related protein 4	FDDYNSDSSLTLR	OND4	OND	2	20170120_OND4_b	57.31	1.191							1.191	0.252173
Q6MZW2	sp|Q6MZW2|FSTL4_HUMAN	FSTL4	Follistatin-related protein 4	FDDYNSDSSLTLR	OND5	OND	1	20170120_OND5_a	56.98	1.2333							1.2333	0.302524
Q6MZW2	sp|Q6MZW2|FSTL4_HUMAN	FSTL4	Follistatin-related protein 4	FDDYNSDSSLTLR	OND5	OND	2	20170120_OND5_b	57.38	1.2499							1.2499	0.321813
Q6MZW2	sp|Q6MZW2|FSTL4_HUMAN	FSTL4	Follistatin-related protein 4	FDDYNSDSSLTLR	OND6	OND	1	20170120_OND6_a	56.62	1.4725							1.4725	0.558268
Q6MZW2	sp|Q6MZW2|FSTL4_HUMAN	FSTL4	Follistatin-related protein 4	FDDYNSDSSLTLR	OND6	OND	2	20170120_OND6_b	57.3	1.4544							1.4544	0.540424
Q6MZW2	sp|Q6MZW2|FSTL4_HUMAN	FSTL4	Follistatin-related protein 4	VLQSIGVDPLPAK	MS1	MS	1	20170120_MS1_a	62.77	0.7422							0.7422	-0.43012
Q6MZW2	sp|Q6MZW2|FSTL4_HUMAN	FSTL4	Follistatin-related protein 4	VLQSIGVDPLPAK	MS1	MS	2	20170120_MS1_b	62.44	0.8105							0.8105	-0.303116
Q6MZW2	sp|Q6MZW2|FSTL4_HUMAN	FSTL4	Follistatin-related protein 4	VLQSIGVDPLPAK	MS2	MS	1	20170120_MS2_a	62.58	0.7128							0.7128	-0.488431
Q6MZW2	sp|Q6MZW2|FSTL4_HUMAN	FSTL4	Follistatin-related protein 4	VLQSIGVDPLPAK	MS2	MS	2	20170120_MS2_b	62.79	0.6124							0.6124	-0.707454
Q6MZW2	sp|Q6MZW2|FSTL4_HUMAN	FSTL4	Follistatin-related protein 4	VLQSIGVDPLPAK	MS3	MS	1	20170120_MS3_a	62.49	0.6758							0.6758	-0.565332
Q6MZW2	sp|Q6MZW2|FSTL4_HUMAN	FSTL4	Follistatin-related protein 4	VLQSIGVDPLPAK	MS3	MS	2	20170120_MS3_b	62.91	0.6173	0.695167	0.727301	1.27581e-05				0.6173	-0.695956	-0.531735	-0.531735	8.10147
Q6MZW2	sp|Q6MZW2|FSTL4_HUMAN	FSTL4	Follistatin-related protein 4	VLQSIGVDPLPAK	OND4	OND	1	20170120_OND4_a	62.58	0.939	0.955817						0.939	-0.0908029	-0.0656343	-0.0656343
Q6MZW2	sp|Q6MZW2|FSTL4_HUMAN	FSTL4	Follistatin-related protein 4	VLQSIGVDPLPAK	OND4	OND	2	20170120_OND4_b	63.09	0.9165							0.9165	-0.125793
Q6MZW2	sp|Q6MZW2|FSTL4_HUMAN	FSTL4	Follistatin-related protein 4	VLQSIGVDPLPAK	OND5	OND	1	20170120_OND5_a	62.68	0.9679							0.9679	-0.0470701
Q6MZW2	sp|Q6MZW2|FSTL4_HUMAN	FSTL4	Follistatin-related protein 4	VLQSIGVDPLPAK	OND5	OND	2	20170120_OND5_b	63.14	0.9786							0.9786	-0.0312088
Q6MZW2	sp|Q6MZW2|FSTL4_HUMAN	FSTL4	Follistatin-related protein 4	VLQSIGVDPLPAK	OND6	OND	1	20170120_OND6_a	62.41	0.9838							0.9838	-0.023563
Q6MZW2	sp|Q6MZW2|FSTL4_HUMAN	FSTL4	Follistatin-related protein 4	VLQSIGVDPLPAK	OND6	OND	2	20170120_OND6_b	62.98	0.9491							0.9491	-0.075368
P00736	sp|P00736|C1R_HUMAN	C1R	Complement C1r subcomponent	LPVANPQACENWLR	MS1	MS	1	20170120_MS1_a	66.8	0.2017							0.2017	-2.30972
P00736	sp|P00736|C1R_HUMAN	C1R	Complement C1r subcomponent	LPVANPQACENWLR	MS1	MS	2	20170120_MS1_b	66.55	0.1981							0.1981	-2.3357
P00736	sp|P00736|C1R_HUMAN	C1R	Complement C1r subcomponent	LPVANPQACENWLR	MS2	MS	1	20170120_MS2_a	66.65	0.2614							0.2614	-1.93567
P00736	sp|P00736|C1R_HUMAN	C1R	Complement C1r subcomponent	LPVANPQACENWLR	MS2	MS	2	20170120_MS2_b	66.94	0.2643							0.2643	-1.91975
P00736	sp|P00736|C1R_HUMAN	C1R	Complement C1r subcomponent	LPVANPQACENWLR	MS3	MS	1	20170120_MS3_a	66.58	0.2842							0.2842	-1.81502
P00736	sp|P00736|C1R_HUMAN	C1R	Complement C1r subcomponent	LPVANPQACENWLR	MS3	MS	2	20170120_MS3_b	66.86	0.2923	0.250333	0.646327	3.14803e-05				0.2923	-1.77448	-2.01506	-2.01506	1.47013
P00736	sp|P00736|C1R_HUMAN	C1R	Complement C1r subcomponent	LPVANPQACENWLR	OND4	OND	1	20170120_OND4_a	66.55	0.3498	0.387317						0.3498	-1.5154	-1.37066	-1.37066
P00736	sp|P00736|C1R_HUMAN	C1R	Complement C1r subcomponent	LPVANPQACENWLR	OND4	OND	2	20170120_OND4_b	67.24	0.3688							0.3688	-1.43909
P00736	sp|P00736|C1R_HUMAN	C1R	Complement C1r subcomponent	LPVANPQACENWLR	OND5	OND	1	20170120_OND5_a	66.72	0.3944							0.3944	-1.34227
P00736	sp|P00736|C1R_HUMAN	C1R	Complement C1r subcomponent	LPVANPQACENWLR	OND5	OND	2	20170120_OND5_b	67.1	0.3992							0.3992	-1.32482
P00736	sp|P00736|C1R_HUMAN	C1R	Complement C1r subcomponent	LPVANPQACENWLR	OND6	OND	1	20170120_OND6_a	66.49	0.3988							0.3988	-1.32626
P00736	sp|P00736|C1R_HUMAN	C1R	Complement C1r subcomponent	LPVANPQACENWLR	OND6	OND	2	20170120_OND6_b	67.01	0.4129							0.4129	-1.27614
P32004	sp|P32004|L1CAM_HUMAN	L1CAM	Neural cell adhesion molecule L1	AQLLVVGSPGPVPR	MS1	MS	1	20170120_MS1_a	63.14	0.737							0.737	-0.440263
P32004	sp|P32004|L1CAM_HUMAN	L1CAM	Neural cell adhesion molecule L1	AQLLVVGSPGPVPR	MS1	MS	2	20170120_MS1_b	62.83	0.7382							0.7382	-0.437916
P32004	sp|P32004|L1CAM_HUMAN	L1CAM	Neural cell adhesion molecule L1	AQLLVVGSPGPVPR	MS2	MS	1	20170120_MS2_a	62.95	0.642							0.642	-0.639355
P32004	sp|P32004|L1CAM_HUMAN	L1CAM	Neural cell adhesion molecule L1	AQLLVVGSPGPVPR	MS2	MS	2	20170120_MS2_b	63.2	0.5927							0.5927	-0.754626
P32004	sp|P32004|L1CAM_HUMAN	L1CAM	Neural cell adhesion molecule L1	AQLLVVGSPGPVPR	MS3	MS	1	20170120_MS3_a	62.85	0.7666							0.7666	-0.383454
P32004	sp|P32004|L1CAM_HUMAN	L1CAM	Neural cell adhesion molecule L1	AQLLVVGSPGPVPR	MS3	MS	2	20170120_MS3_b	63.28	0.7045	0.696833	0.759823	7.67395e-05				0.7045	-0.505328	-0.526824	-0.526824	4.15653
P32004	sp|P32004|L1CAM_HUMAN	L1CAM	Neural cell adhesion molecule L1	AQLLVVGSPGPVPR	OND4	OND	1	20170120_OND4_a	62.94	0.9718	0.9171						0.9718	-0.0412687	-0.126746	-0.126746
P32004	sp|P32004|L1CAM_HUMAN	L1CAM	Neural cell adhesion molecule L1	AQLLVVGSPGPVPR	OND4	OND	2	20170120_OND4_b	63.49	0.9813							0.9813	-0.0272338
P32004	sp|P32004|L1CAM_HUMAN	L1CAM	Neural cell adhesion molecule L1	AQLLVVGSPGPVPR	OND5	OND	1	20170120_OND5_a	63.06	0.9066							0.9066	-0.141462
P32004	sp|P32004|L1CAM_HUMAN	L1CAM	Neural cell adhesion molecule L1	AQLLVVGSPGPVPR	OND5	OND	2	20170120_OND5_b	63.5	0.8445							0.8445	-0.243831
P32004	sp|P32004|L1CAM_HUMAN	L1CAM	Neural cell adhesion molecule L1	AQLLVVGSPGPVPR	OND6	OND	1	20170120_OND6_a	62.83	0.8914							0.8914	-0.165855
P32004	sp|P32004|L1CAM_HUMAN	L1CAM	Neural cell adhesion molecule L1	AQLLVVGSPGPVPR	OND6	OND	2	20170120_OND6_b	63.34	0.907							0.907	-0.140826
P32004	sp|P32004|L1CAM_HUMAN	L1CAM	Neural cell adhesion molecule L1	EGPGEAIVR	MS1	MS	1	20170120_MS1_a	28.79	0.3968							0.3968	-1.33352
P32004	sp|P32004|L1CAM_HUMAN	L1CAM	Neural cell adhesion molecule L1	EGPGEAIVR	MS1	MS	2	20170120_MS1_b	28.56	0.4037							0.4037	-1.30864
P32004	sp|P32004|L1CAM_HUMAN	L1CAM	Neural cell adhesion molecule L1	EGPGEAIVR	MS2	MS	1	20170120_MS2_a	28.77	0.2824							0.2824	-1.82419
P32004	sp|P32004|L1CAM_HUMAN	L1CAM	Neural cell adhesion molecule L1	EGPGEAIVR	MS2	MS	2	20170120_MS2_b	28.64	0.3161							0.3161	-1.66155
P32004	sp|P32004|L1CAM_HUMAN	L1CAM	Neural cell adhesion molecule L1	EGPGEAIVR	MS3	MS	1	20170120_MS3_a	28.69	0.4112							0.4112	-1.28209
P32004	sp|P32004|L1CAM_HUMAN	L1CAM	Neural cell adhesion molecule L1	EGPGEAIVR	MS3	MS	2	20170120_MS3_b	28.84	0.3831	0.36555	0.74918	0.00110768				0.3831	-1.38421	-1.4657	-1.4657	1.4107
P32004	sp|P32004|L1CAM_HUMAN	L1CAM	Neural cell adhesion molecule L1	EGPGEAIVR	OND4	OND	1	20170120_OND4_a	28.66	0.4829	0.487933						0.4829	-1.0502	-1.03898	-1.03898
P32004	sp|P32004|L1CAM_HUMAN	L1CAM	Neural cell adhesion molecule L1	EGPGEAIVR	OND4	OND	2	20170120_OND4_b	28.76	0.4606							0.4606	-1.11841
P32004	sp|P32004|L1CAM_HUMAN	L1CAM	Neural cell adhesion molecule L1	EGPGEAIVR	OND5	OND	1	20170120_OND5_a	28.57	0.5619							0.5619	-0.831615
P32004	sp|P32004|L1CAM_HUMAN	L1CAM	Neural cell adhesion molecule L1	EGPGEAIVR	OND5	OND	2	20170120_OND5_b	28.92	0.4716							0.4716	-1.08436
P32004	sp|P32004|L1CAM_HUMAN	L1CAM	Neural cell adhesion molecule L1	EGPGEAIVR	OND6	OND	1	20170120_OND6_a	28.46	0.4974							0.4974	-1.00752
P32004	sp|P32004|L1CAM_HUMAN	L1CAM	Neural cell adhesion molecule L1	EGPGEAIVR	OND6	OND	2	20170120_OND6_b	28.62	0.4532							0.4532	-1.14178
P23468	sp|P23468|PTPRD_HUMAN	PTPRD	Receptor-type tyrosine-protein phosphatase delta	SPQGLGASTAEISAR	MS1	MS	1	20170120_MS1_a	38.1	1.469							1.469	0.554834
P23468	sp|P23468|PTPRD_HUMAN	PTPRD	Receptor-type tyrosine-protein phosphatase delta	SPQGLGASTAEISAR	MS1	MS	2	20170120_MS1_b	37.73	1.4541							1.4541	0.540126
P23468	sp|P23468|PTPRD_HUMAN	PTPRD	Receptor-type tyrosine-protein phosphatase delta	SPQGLGASTAEISAR	MS2	MS	1	20170120_MS2_a	37.95	1.4164							1.4164	0.502229
P23468	sp|P23468|PTPRD_HUMAN	PTPRD	Receptor-type tyrosine-protein phosphatase delta	SPQGLGASTAEISAR	MS2	MS	2	20170120_MS2_b	38.02	1.4128							1.4128	0.498557
P23468	sp|P23468|PTPRD_HUMAN	PTPRD	Receptor-type tyrosine-protein phosphatase delta	SPQGLGASTAEISAR	MS3	MS	1	20170120_MS3_a	37.87	1.6725							1.6725	0.742006
P23468	sp|P23468|PTPRD_HUMAN	PTPRD	Receptor-type tyrosine-protein phosphatase delta	SPQGLGASTAEISAR	MS3	MS	2	20170120_MS3_b	38.35	1.5109	1.48928	0.782735	0.00124017				1.5109	0.595408	0.572194	0.572194	0.621622
P23468	sp|P23468|PTPRD_HUMAN	PTPRD	Receptor-type tyrosine-protein phosphatase delta	SPQGLGASTAEISAR	OND4	OND	1	20170120_OND4_a	37.91	1.9306	1.90267						1.9306	0.949049	0.920485	0.920485
P23468	sp|P23468|PTPRD_HUMAN	PTPRD	Receptor-type tyrosine-protein phosphatase delta	SPQGLGASTAEISAR	OND4	OND	2	20170120_OND4_b	38.2	1.8909							1.8909	0.919073
P23468	sp|P23468|PTPRD_HUMAN	PTPRD	Receptor-type tyrosine-protein phosphatase delta	SPQGLGASTAEISAR	OND5	OND	1	20170120_OND5_a	37.93	1.8791							1.8791	0.910042
P23468	sp|P23468|PTPRD_HUMAN	PTPRD	Receptor-type tyrosine-protein phosphatase delta	SPQGLGASTAEISAR	OND5	OND	2	20170120_OND5_b	38.3	1.5367							1.5367	0.619836
P23468	sp|P23468|PTPRD_HUMAN	PTPRD	Receptor-type tyrosine-protein phosphatase delta	SPQGLGASTAEISAR	OND6	OND	1	20170120_OND6_a	37.7	2.1495							2.1495	1.104
P23468	sp|P23468|PTPRD_HUMAN	PTPRD	Receptor-type tyrosine-protein phosphatase delta	SPQGLGASTAEISAR	OND6	OND	2	20170120_OND6_b	38.1	2.0292							2.0292	1.02091
P23468	sp|P23468|PTPRD_HUMAN	PTPRD	Receptor-type tyrosine-protein phosphatase delta	SYSFVLTNR	MS1	MS	1	20170120_MS1_a	53.22	0.3163							0.3163	-1.66063
P23468	sp|P23468|PTPRD_HUMAN	PTPRD	Receptor-type tyrosine-protein phosphatase delta	SYSFVLTNR	MS1	MS	2	20170120_MS1_b	52.89	0.3032							0.3032	-1.72166
P23468	sp|P23468|PTPRD_HUMAN	PTPRD	Receptor-type tyrosine-protein phosphatase delta	SYSFVLTNR	MS2	MS	1	20170120_MS2_a	53.12	0.2794							0.2794	-1.8396
P23468	sp|P23468|PTPRD_HUMAN	PTPRD	Receptor-type tyrosine-protein phosphatase delta	SYSFVLTNR	MS2	MS	2	20170120_MS2_b	53.28	0.3093							0.3093	-1.69292
P23468	sp|P23468|PTPRD_HUMAN	PTPRD	Receptor-type tyrosine-protein phosphatase delta	SYSFVLTNR	MS3	MS	1	20170120_MS3_a	52.94	0.3015							0.3015	-1.72977
P23468	sp|P23468|PTPRD_HUMAN	PTPRD	Receptor-type tyrosine-protein phosphatase delta	SYSFVLTNR	MS3	MS	2	20170120_MS3_b	53.53	0.3303	0.306667	0.6956	7.56106e-05				0.3303	-1.59815	-1.70712	-1.70712	1.43629
P23468	sp|P23468|PTPRD_HUMAN	PTPRD	Receptor-type tyrosine-protein phosphatase delta	SYSFVLTNR	OND4	OND	1	20170120_OND4_a	53.19	0.433	0.440867						0.433	-1.20756	-1.18857	-1.18857
P23468	sp|P23468|PTPRD_HUMAN	PTPRD	Receptor-type tyrosine-protein phosphatase delta	SYSFVLTNR	OND4	OND	2	20170120_OND4_b	53.56	0.4231							0.4231	-1.24093
P23468	sp|P23468|PTPRD_HUMAN	PTPRD	Receptor-type tyrosine-protein phosphatase delta	SYSFVLTNR	OND5	OND	1	20170120_OND5_a	53.13	0.4024							0.4024	-1.3133
P23468	sp|P23468|PTPRD_HUMAN	PTPRD	Receptor-type tyrosine-protein phosphatase delta	SYSFVLTNR	OND5	OND	2	20170120_OND5_b	53.41	0.3905							0.3905	-1.35661
P23468	sp|P23468|PTPRD_HUMAN	PTPRD	Receptor-type tyrosine-protein phosphatase delta	SYSFVLTNR	OND6	OND	1	20170120_OND6_a	52.81	0.5167							0.5167	-0.952601
P23468	sp|P23468|PTPRD_HUMAN	PTPRD	Receptor-type tyrosine-protein phosphatase delta	SYSFVLTNR	OND6	OND	2	20170120_OND6_b	53.46	0.4795							0.4795	-1.0604
O00584	sp|O00584|RNT2_HUMAN	RNASET2	Ribonuclease T2	VYGVIPK	MS1	MS	1	20170120_MS1_a	34.24	0.5466							0.5466	-0.871443
O00584	sp|O00584|RNT2_HUMAN	RNASET2	Ribonuclease T2	VYGVIPK	MS1	MS	2	20170120_MS1_b	33.91	0.5471							0.5471	-0.870124
O00584	sp|O00584|RNT2_HUMAN	RNASET2	Ribonuclease T2	VYGVIPK	MS2	MS	1	20170120_MS2_a	34.13	0.5317							0.5317	-0.911316
O00584	sp|O00584|RNT2_HUMAN	RNASET2	Ribonuclease T2	VYGVIPK	MS2	MS	2	20170120_MS2_b	34.11	0.5227							0.5227	-0.935945
O00584	sp|O00584|RNT2_HUMAN	RNASET2	Ribonuclease T2	VYGVIPK	MS3	MS	1	20170120_MS3_a	34.1	0.5527							0.5527	-0.855431
O00584	sp|O00584|RNT2_HUMAN	RNASET2	Ribonuclease T2	VYGVIPK	MS3	MS	2	20170120_MS3_b	34.42	0.4874	0.531367	1.06213	0.0365702				0.4874	-1.03682	-0.913513	-0.913513	0.913346
O00584	sp|O00584|RNT2_HUMAN	RNASET2	Ribonuclease T2	VYGVIPK	OND4	OND	1	20170120_OND4_a	34.08	0.5189	0.500283						0.5189	-0.946472	-1.00018	-1.00018
O00584	sp|O00584|RNT2_HUMAN	RNASET2	Ribonuclease T2	VYGVIPK	OND4	OND	2	20170120_OND4_b	34.19	0.4657							0.4657	-1.10253
O00584	sp|O00584|RNT2_HUMAN	RNASET2	Ribonuclease T2	VYGVIPK	OND5	OND	1	20170120_OND5_a	34	0.5033							0.5033	-0.990509
O00584	sp|O00584|RNT2_HUMAN	RNASET2	Ribonuclease T2	VYGVIPK	OND5	OND	2	20170120_OND5_b	34.3	0.5191							0.5191	-0.945916
O00584	sp|O00584|RNT2_HUMAN	RNASET2	Ribonuclease T2	VYGVIPK	OND6	OND	1	20170120_OND6_a	33.85	0.4897							0.4897	-1.03003
O00584	sp|O00584|RNT2_HUMAN	RNASET2	Ribonuclease T2	VYGVIPK	OND6	OND	2	20170120_OND6_b	34.13	0.505							0.505	-0.985645
P16070	sp|P16070|CD44_HUMAN	CD44	CD44 antigen	ALSIGFETCR	MS1	MS	1	20170120_MS1_a	55.78	0.6237							0.6237	-0.681076
P16070	sp|P16070|CD44_HUMAN	CD44	CD44 antigen	ALSIGFETCR	MS1	MS	2	20170120_MS1_b	55.43	0.5788							0.5788	-0.788863
P16070	sp|P16070|CD44_HUMAN	CD44	CD44 antigen	ALSIGFETCR	MS2	MS	1	20170120_MS2_a	55.64	0.6229							0.6229	-0.682928
P16070	sp|P16070|CD44_HUMAN	CD44	CD44 antigen	ALSIGFETCR	MS2	MS	2	20170120_MS2_b	55.86	0.6002							0.6002	-0.736485
P16070	sp|P16070|CD44_HUMAN	CD44	CD44 antigen	ALSIGFETCR	MS3	MS	1	20170120_MS3_a	55.51	0.4851							0.4851	-1.04365
P16070	sp|P16070|CD44_HUMAN	CD44	CD44 antigen	ALSIGFETCR	MS3	MS	2	20170120_MS3_b	56.11	0.5201	0.5718	1.21474	0.00482669				0.5201	-0.943139	-0.812689	-0.812689	0.744997
P16070	sp|P16070|CD44_HUMAN	CD44	CD44 antigen	ALSIGFETCR	OND4	OND	1	20170120_OND4_a	55.74	0.4356	0.470717						0.4356	-1.19892	-1.09086	-1.09086
P16070	sp|P16070|CD44_HUMAN	CD44	CD44 antigen	ALSIGFETCR	OND4	OND	2	20170120_OND4_b	56.12	0.4411							0.4411	-1.18082
P16070	sp|P16070|CD44_HUMAN	CD44	CD44 antigen	ALSIGFETCR	OND5	OND	1	20170120_OND5_a	55.74	0.4594							0.4594	-1.12218
P16070	sp|P16070|CD44_HUMAN	CD44	CD44 antigen	ALSIGFETCR	OND5	OND	2	20170120_OND5_b	56.12	0.4582							0.4582	-1.12595
P16070	sp|P16070|CD44_HUMAN	CD44	CD44 antigen	ALSIGFETCR	OND6	OND	1	20170120_OND6_a	55.39	0.5368							0.5368	-0.897543
P16070	sp|P16070|CD44_HUMAN	CD44	CD44 antigen	ALSIGFETCR	OND6	OND	2	20170120_OND6_b	56.05	0.4932							0.4932	-1.01976
P16070	sp|P16070|CD44_HUMAN	CD44	CD44 antigen	YGFIEGHVVIPR	MS1	MS	1	20170120_MS1_a	57.79	0.8164							0.8164	-0.292652
P16070	sp|P16070|CD44_HUMAN	CD44	CD44 antigen	YGFIEGHVVIPR	MS1	MS	2	20170120_MS1_b	57.42	0.7132							0.7132	-0.487621
P16070	sp|P16070|CD44_HUMAN	CD44	CD44 antigen	YGFIEGHVVIPR	MS2	MS	1	20170120_MS2_a	57.65	0.7141							0.7141	-0.485802
P16070	sp|P16070|CD44_HUMAN	CD44	CD44 antigen	YGFIEGHVVIPR	MS2	MS	2	20170120_MS2_b	57.9	0.8114							0.8114	-0.301515
P16070	sp|P16070|CD44_HUMAN	CD44	CD44 antigen	YGFIEGHVVIPR	MS3	MS	1	20170120_MS3_a	57.58	0.5786							0.5786	-0.789362
P16070	sp|P16070|CD44_HUMAN	CD44	CD44 antigen	YGFIEGHVVIPR	MS3	MS	2	20170120_MS3_b	58.12	0.6058	0.706583	1.13837	0.0977755				0.6058	-0.723087	-0.51334	-0.51334	0.74033
P16070	sp|P16070|CD44_HUMAN	CD44	CD44 antigen	YGFIEGHVVIPR	OND4	OND	1	20170120_OND4_a	57.76	0.682	0.6207						0.682	-0.552156	-0.693393	-0.693393
P16070	sp|P16070|CD44_HUMAN	CD44	CD44 antigen	YGFIEGHVVIPR	OND4	OND	2	20170120_OND4_b	58.09	0.5422							0.5422	-0.883103
P16070	sp|P16070|CD44_HUMAN	CD44	CD44 antigen	YGFIEGHVVIPR	OND5	OND	1	20170120_OND5_a	57.8	0.6666							0.6666	-0.585107
P16070	sp|P16070|CD44_HUMAN	CD44	CD44 antigen	YGFIEGHVVIPR	OND5	OND	2	20170120_OND5_b	58.19	0.558							0.558	-0.841663
P16070	sp|P16070|CD44_HUMAN	CD44	CD44 antigen	YGFIEGHVVIPR	OND6	OND	1	20170120_OND6_a	57.44	0.6297							0.6297	-0.667263
P16070	sp|P16070|CD44_HUMAN	CD44	CD44 antigen	YGFIEGHVVIPR	OND6	OND	2	20170120_OND6_b	58.16	0.6457							0.6457	-0.631064
