# Supplementary material for: Development of robust targeted proteomics assays for cerebrospinal fluid biomarkers in multiple sclerosis
Source: Clin Proteomics. 2020 Sep 18;17:33. doi: 10.1186/s12014-020-09296-5 (PMC7499868; doi:10.1186/s12014-020-09296-5)
Supplement: Supplementary file 10 — Additional file 10: Table S8. Full table of all tested peptides with essential results from each test and whether they passed or failed the tests. [file 12014_2020_9296_MOESM10_ESM.xlsx]

## Sheet: FULL TABLE
				CSF-PR/Literature search protein			Stability exp						Trypsin exp									PRM RRMS vs. OND								Response curves
Protein Accession	Protein Name	Peptide Sequence	Precursor Charge	CSF-PR score (%)	CSF-PR score	Highest in	Precursor Charge	Comment	CV Intraday average	max cv intraday	CV_Interday	Summary Stab.test (not considering charge)	Precursor Charge	Comment	%-change 16 - 24 hrs	%-change 16 - 30 hrs	%-change 24 - 30 hrs	CV(S) average of CV all time points	CV(S) St.dev all time points	Result/ Category	Summary trypsin test (not considering charge)	Precursor Charge	Comment	Highest in	FC PRM	Log2 FC PRM	p-value	Comment	Summary PRM mini (not considering charge)	Intercept	Slope	R2	MinLin (fmol/ul)	MaxLin (fmol/ul)
P51693	Amyloid-like protein 1	FQVHTHLQVIEER	2	-50	-0.5	Non-MS	2		11.1189	20.1075	7.54151	Passed	2		-2.6922	0.658048	3.26242	22.8941	16.6284	Passed, high CV	Passed	2		OND	0.601812	-0.732615	0.000998094		Passed
P51693	Amyloid-like protein 1	FQVHTHLQVIEER	3	-50		Non-MS	3		12.0328	19.8968	6.55528	Passed		2+ tested							Passed		2+ tested						Passed
P51693	Amyloid-like protein 1	GFPFHSSEIQR	2	-50		Non-MS	2		9.90819	14.4221	10.2098	Passed	2		11.4696	-28.2405	-44.8548			Failed	Failed
P51693	Amyloid-like protein 1	GFPFHSSEIQR	3	-50		Non-MS	3		1.68922	4.58788	6.14563	Passed		2+ tested							Failed
P51693	Amyloid-like protein 1	WEPDPQR	2	-50	-0.5	Non-MS	2		3.4012	8.02088	6.69338	Passed	2		-11.9353	-6.76374	4.62013	6.7763	1.19562	Passed	Passed	2		OND	0.691435	-0.532335	7.62876e-06		Passed	-0.05336	0.682301	0.9981	0.546875	560
P61769	Beta-2-microglobulin	VEHSDLSFSK	2	60		MS		3+ tested				Passed	2		0	0	0			Excluded in Skyline	Failed
P61769	Beta-2-microglobulin	VEHSDLSFSK	3	60		MS	3		11.2494	18.1276	12.389	Passed		2+ tested							Failed
P61769	Beta-2-microglobulin	VNHVTLSQPK	2	60	0.6	MS		3+ tested				Passed	2		-13.2561	-11.1991	1.81628	5.92707	0.614808	Passed	Passed	2		MS	1.2421	0.312783	0.012995	Bad peak in Skyline	Passed
P61769	Beta-2-microglobulin	VNHVTLSQPK	3	60		MS	3		2.71114	5.84301	7.32882	Passed		2+ tested							Passed		2+ tested						Passed
P55290	Cadherin-13	INENTGSVSVTR	2	-75	-0.75	Non-MS	2		3.51373	6.52604	5.38231	Passed	2		-7.89245	-14.4318	-6.06096	19.1034	7.15579	Passed, high CV	Passed	2		OND	0.659769	-0.599967	4.70519e-05		Passed
P55290	Cadherin-13	VNSDGGLVALR	2	-75		Non-MS	2		12.3868	36.3873	10.4381	Passed	2		0	0	0			Excluded in Skyline	Failed
P55290	Cadherin-13	YEVSSPYFK	2	-75	-0.75	Non-MS	2		2.82222	5.44135	5.65391	Passed	2		-10.753	-7.56806	2.87573	6.95358	1.75474	Passed	Passed	2		OND	0.621341	-0.686543	5.04013e-05		Passed	-0.00820081	1.05509	0.9984	0.15625	160
P16070	CD44 antigen	ALSIGFETCR	2	75	0.75	MS	2		5.2186	7.79004	9.10284	Passed	2		-17.862	-11.9385	5.02578	6.38822	0.856006	Passed	Passed	2		MS	1.21474	0.280652	0.00482669		Passed	-0.00727301	1.49736	0.9982	0.109375	112
P16070	CD44 antigen	FAGVFHVEK	2	75		MS	2		1.87026	4.64528	5.31441	Passed	2		-25.9586	-27.373	-1.12296			Failed	Failed
P16070	CD44 antigen	YGFIEGHVVIPR	2	75	0.75	MS	2		5.6808	8.6483	7.57447	Passed	2		-13.4655	-13.4136	0.0457369			Passed	Passed	2		MS	1.13837	0.186964	0.0977755		Failed
P16070	CD44 antigen	YGFIEGHVVIPR	3	75		MS	3		3.59814	6.91397	3.72519	Passed		2+ tested							Passed		2+ tested						Failed
P36222	Chitinase-3-like protein 1	EAGTLAYYEICDFLR	2	70		MS	2		4.31959	8.21412	39.0036	Failed
P36222	Chitinase-3-like protein 1	EAGTLAYYEICDFLR	3	70		MS	3		3.14691	7.07922	38.9392	Failed
P36222	Chitinase-3-like protein 1	EGDGSCFPDALDR	2	70		MS	2		9.02683	15.1944	64.4178	Failed
P36222	Chitinase-3-like protein 1	FPLTNAIK	2	70		MS	2		5.01314	12.6348	53.8956	Failed
P36222	Chitinase-3-like protein 1	GNQWVGYDDQESVK	2	70		MS	2		5.54623	13.1292	43.8758	Failed
P36222	Chitinase-3-like protein 1	GTTGHHSPLFR	3	70		MS	3		13.2901	25.4187	48.1935	Failed
P36222	Chitinase-3-like protein 1	ILGQQVPYATK	2	70		MS	2		7.79652	11.8583	43.4741	Failed
P36222	Chitinase-3-like protein 1	TLLSVGGWNFGSQR	2	70		MS	2		3.1564	5.28322	38.7744	Failed
Q15782	Chitinase-3-like protein 2	LLLTAGVSAGR	2	100	1	MS	2		4.59022	8.46204	6.87443	Passed	2		-10.8134	-9.33027	1.33836	15.6443	4.72511	Passed	Passed	2		MS	2.50606	1.32542	7.77327e-07		Passed	-0.0298493	1.51701	0.9975	0.046875	48
Q15782	Chitinase-3-like protein 2	LVCYFTNWSQDR	2	100	1	MS	2		4.29741	10.1572	10.6158	Passed	2		8.88045	15.4921	7.25602	32.5329	28.0413	Passed	Passed	2		MS	2.44709	1.29107	3.59956e-08		Passed	-0.0743868	2.07572	0.9962	0.046875	48
P10645	Chromogranin-A	EDSLEAGLPLQVR	2	-50	-0.5	Non-MS	2		1.2634	2.66255	6.19478	Passed	2		-8.60895	-2.66212	5.47545	8.25435	2.93901	Passed	Passed	2		OND	0.499856	-1.00042	0.00721578		Passed
P10645	Chromogranin-A	ILSILR	2	-50	-0.5	Non-MS	2		2.55646	7.14502	7.52749	Passed	2		-11.1312	-7.754	3.03895	7.60163	1.96321	Passed	Passed	2		OND	0.559908	-0.836739	9.68093e-06		Passed
P10645	Chromogranin-A	SGELEQEEER	2	-50	-0.5	Non-MS	2		2.8637	6.99685	9.38421	Passed	2		-5.6831	-0.910619	4.51584	12.812	12.4208	Passed	Passed	2		OND	0.565241	-0.823063	1.93918e-05		Passed	0.021273	2.4514	0.9993	0.78125	800
P12111	Collagen alpha-3(VI) chain	EVYTFASEPNDVFFK	2	50	0.5	MS	2		3.45812	7.6769	7.77765	Passed	2		-1.67081	8.85659	10.3544	28.0118	26.1809	Passed	Passed	2		MS	1.29417	0.372023	9.94813e-05		Passed
P12111	Collagen alpha-3(VI) chain	WYYDPNTK	2	50	0.5	MS	2		6.21104	8.79216	12.0715	Passed	2		-13.8673	-10.5887	2.87935			Passed	Passed	2		MS	1.02207	0.0314917	0.427094		Failed
P02747	Complement C1q subcomponent subunit C	FNAVLTNPQGDYDTSTGK	2	100	1	MS	2		2.42417	5.22983	7.12769	Passed	2		-5.69534	-1.43651	4.02935			Passed	Passed	2		OND	0.756575	-0.402444	0.00875239	Opposite regulation as CSF-PR	Failed
P02747	Complement C1q subcomponent subunit C	QTHQPPAPNSLIR	2	100		MS	2		9.16258	13.8381	5.48743	Passed	2		-19.1369	-24.8811	-4.82155			Failed	Failed
P02747	Complement C1q subcomponent subunit C	QTHQPPAPNSLIR	3	100		MS	3		4.54792	10.7419	2.84916	Passed		2+ tested							Failed
P02747	Complement C1q subcomponent subunit C	TNQVNSGGVLLR	2	100	1	MS	2		8.70196	16.6667	9.98062	Passed	2		-8.38798	-11.3441	-2.72737			Passed	Passed	2		OND	0.784446	-0.350254	0.101918	Opposite regulation as CSF-PR	Failed
P00736	Complement C1r subcomponent	ESEQGVYTCTAQGIWK	2	75		MS	2		10.9782	23.939	16.2698	Passed	2		0	0	0			Excluded in Skyline	Failed
P00736	Complement C1r subcomponent	LPVANPQACENWLR	2	75	0.75	MS	2		6.39848	9.97742	5.55979	Passed	2		-15.1287	-13.0084	1.84174			Passed	Passed	2		OND	0.646327	-0.629663	3.14803e-05	Opposite regulation as CSF-PR	Failed
P00736	Complement C1r subcomponent	NLPNGDFR	2	75		MS	2		4.57017	9.6868	2.61642	Passed	2		0	0	0			Excluded in Skyline	Failed
P00736	Complement C1r subcomponent	TLDEFTIIQNLQPQYQFR	2	75		MS	2		3.9163	9.43808	3.89059	Passed	2		0	0	0			Excluded in Skyline	Failed
P00736	Complement C1r subcomponent	TLDEFTIIQNLQPQYQFR	3	75		MS	3		2.75443	5.70298	5.92268	Passed		2+ tested							Failed
P54764	Ephrin type-A receptor 4	GLNPLTSYVFHVR	2	-100		Non-MS		3+ tested				Passed	2		0	0	0			Excluded in Skyline	Failed
P54764	Ephrin type-A receptor 4	GLNPLTSYVFHVR	3	-100		Non-MS	3		3.67719	7.66896	8.35005	Passed		2+ tested							Failed
P54764	Ephrin type-A receptor 4	NLAQFPDTITGADTSSLVEVR	2	-100	-1	Non-MS	2		2.62655	6.24964	3.81226	Passed	2		8.91678	18.1884	10.1793	53.6156	15.3571	Passed, high CV	Passed	2		OND	0.653009	-0.614825	0.0455353		Passed
P54764	Ephrin type-A receptor 4	NLAQFPDTITGADTSSLVEVR	3	-100		Non-MS	3		2.78049	4.90499	3.29622	Passed		2+ tested							Passed		2+ tested						Passed
P54764	Ephrin type-A receptor 4	VYPANEVTLLDSR	2	-100	-1	Non-MS	2		2.70954	5.2202	6.07362	Passed	2		-12.3354	-7.92748	3.92392	7.34231	1.63884	Passed	Passed	2		OND	0.650091	-0.621287	0.000159593		Passed	-0.0520802	1.16726	0.9979	0.078125	80
Q6MZW2	Follistatin-related protein 4	FDDYNSDSSLTLR	2	-75	-0.75	Non-MS	2		7.10895	11.4697	17.6137	Passed	2		-7.28889	2.19956	8.84383	34.465	16.0224	Passed, high CV	Passed	2		OND	0.758226	-0.399299	0.00115578		Passed
Q6MZW2	Follistatin-related protein 4	GPDVGVGESQAEEPR	2	-75	-0.75	Non-MS	2		4.73143	7.73484	8.25346	Passed	2		-5.80608	-1.66033	3.91825	9.6509	3.83005	Passed	Passed	2		OND	0.724064	-0.46581	0.00035144		Passed
Q6MZW2	Follistatin-related protein 4	VLQSIGVDPLPAK	2	-75	-0.75	Non-MS	2		9.0138	13.2951	4.93367	Passed	2		-14.8787	-5.47658	8.18442	9.73619	3.22216	Passed	Passed	2		OND	0.727301	-0.459375	1.27581e-05		Passed	-0.0218278	1.31441	0.9983	0.046875	48
P48058	Glutamate receptor 4	EYPGSETPPK	2	-50		Non-MS	2		16.3984	28.822	15.8606	Passed	2		0	0	0			Excluded in Skyline	Failed
P48058	Glutamate receptor 4	LQNILEQIVSVGK	2	-50		Non-MS	2		2.94216	4.61318	3.25626	Passed	2		0	0	0			Excluded in Skyline	Failed
P48058	Glutamate receptor 4	NTDQEYTAFR	2	-50	-0.5	Non-MS	2		3.27324	5.93607	7.68803	Passed	2		-2.06543	7.69041	9.55841	30.1394	6.85639	Passed, high CV	Passed	2		OND	0.755086	-0.405288	0.00885351		Passed	-0.0232106	0.872408	0.9993	0.09375	96
P01591	Immunoglobulin J chain	IIVPLNNR	2	66.67		MS	2		5.09684	9.62152	10.999	Passed	2		15.1013	28.2663	15.5067			Failed	Failed
P01591	Immunoglobulin J chain	SSEDPNEDIVER	2	66.67	0.6667	MS	2		9.90946	15.3673	2.14082	Passed	2		-13.578	-7.75414	5.12764	5.80767	1.32457	Passed	Passed	2		MS	5.21834	2.38359	0.0355673		Passed
Q92876	Kallikrein-6	DSCQGDSGGPLVCGDHLR	2	-60	-0.6	Non-MS	2		5.33437	11.831	9.37759	Passed	2		-1.70582	3.27875	4.90097	10.4301	2.80744	Passed	Passed	2		OND	0.797247	-0.326901	0.0475255		Passed	-0.000954648	0.383471	0.9982	0.15625	160
Q92876	Kallikrein-6	DSCQGDSGGPLVCGDHLR	3	-60		Non-MS	3		4.17244	7.75246	10.8958	Passed		2+ tested							Passed		2+ tested						Passed	-0.000954648	0.383471	0.9982	0.15625	160
Q92876	Kallikrein-6	LSELIQPLPLER	2	-60		Non-MS	2		3.93743	6.83267	1.47724	Passed	2		0	0	0			Excluded in Skyline	Failed
Q92876	Kallikrein-6	TADGDFPDTIQCAYIHLVSR	2	-60		Non-MS		3+ tested				Passed	2		-20.8321	-21.4353	-0.499142			Failed	Failed
Q92876	Kallikrein-6	TADGDFPDTIQCAYIHLVSR	3	-60		Non-MS	3		4.08269	8.19837	8.27552	Passed		2+ tested							Failed
P32004	Neural cell adhesion molecule L1	AQLLVVGSPGPVPR	2	-75	-0.75	Non-MS	2		4.80663	8.08023	1.62784	Passed	2		-6.79711	-9.38346	-2.42174	9.41806	2.94859	Passed	Passed	2		OND	0.759823	-0.396265	7.67395e-05		Passed	0.012576	1.39072	0.9992	0.046875	48
P32004	Neural cell adhesion molecule L1	EGPGEAIVR	2	-75	-0.75	Non-MS	2		7.63582	13.5005	6.12957	Passed	2		-13.073	-3.28675	8.65484	7.56911	1.68173	Passed	Passed	2		OND	0.74918	-0.416615	0.00110768		Passed
P32004	Neural cell adhesion molecule L1	INGIPVEELAK	2	-75		Non-MS	2		7.77586	12.4546	11.9932	Passed	2		-22.4123	-29.0593	-5.42997			Failed	Failed
Q9ULB1	Neurexin-1	DLFIDGQSK	2	-66.67	-0.6667	Non-MS	2		3.89569	10.1514	9.39626	Passed	2		-9.46442	-4.19371	4.815	21.3491	5.56161	Passed, high CV	Passed	2		OND	0.735339	-0.443519	9.44611e-05		Passed
Q9ULB1	Neurexin-1	LPDLISDALFCNGQIER	2	-66.67		Non-MS	2		4.3659	6.33756	12.1929	Passed	2		16.6228	36.555	23.9061			Failed	Failed
Q9ULB1	Neurexin-1	LPDLISDALFCNGQIER	3	-66.67		Non-MS	3		3.98466	8.87777	13.1114	Passed		2+ tested							Failed
Q9ULB1	Neurexin-1	SDLYIGGVAK	2	-66.67	-0.6667	Non-MS	2		6.43413	10.2119	5.40693	Passed	2		-8.23761	-2.33672	5.45179	13.6769	3.58611	Passed	Passed	2		OND	0.708258	-0.497654	0.000480963		Passed	-0.00461281	0.773561	0.9992	0.046875	48
Q9P2S2	Neurexin-2	AIVADPVTFK	2	-75	-0.75	Non-MS	2		5.05629	9.19305	6.41907	Passed	2		-8.15217	-4.46082	3.41311	16.9838	4.68486	Passed	Passed	2		OND	0.674487	-0.568138	0.00159684		Passed
Q9P2S2	Neurexin-2	GATADPLCAPAR	2	-75	-0.75	Non-MS	2		9.72579	13.2555	15.0265	Passed	2		-7.50535	-7.62992	-0.115867	6.83598	2.26698	Passed	Passed	2		OND	0.817319	-0.291028	0.00282736		Passed
Q9P2S2	Neurexin-2	LSALTLSTVK	2	-75	-0.75	Non-MS	2		3.57508	6.70148	6.78224	Passed	2		-10.7015	-7.8698	2.55797	11.3707	1.34363	Passed	Passed	2		OND	0.784054	-0.350975	0.000447124		Passed	-0.0128208	0.779511	0.9984	0.046875	48
Q92823	Neuronal cell adhesion molecule	AETYEGVYQCTAR	2	-75	-0.75	Non-MS	2		3.47383	5.5305	5.05876	Passed	2		-2.52211	3.94845	6.31137	7.24625	2.20577	Passed	Passed	2		OND	0.764829	-0.386792	0.000828347		Passed
Q92823	Neuronal cell adhesion molecule	SLPSEASEQYLTK	2	-75	-0.75	Non-MS	2		4.21108	8.25945	4.00397	Passed	2		-12.1272	-7.29286	4.31144	9.17831	1.90698	Passed	Passed	2		OND	0.701249	-0.512002	3.46657e-05		Passed	-0.0307128	0.842028	0.9995	0.15625	160
Q92823	Neuronal cell adhesion molecule	VFNTPEGVPSAPSSLK	2	-75	-0.75	Non-MS	2		6.70665	15.1884	10.9836	Passed	2		-7.11152	0.319208	6.93738	6.74752	2.21622	Passed	Passed	2		OND	0.746892	-0.421029	0.000210496		Passed
Q99983	Osteomodulin	IDYGVFAK	2	75	0.75	MS	2		3.60318	5.43033	3.45783	Passed	2		-7.81111	-4.08506	3.45609			Passed	Passed	2		MS	1.16172	0.216259	0.0565989		Failed
Q99983	Osteomodulin	LLLGYNEISK	2	75	0.75	MS	2		5.561	11.9958	8.12142	Passed	2		-18.1426	-13.7916	3.68278			Passed	Passed	2		MS	1.12307	0.167451	0.083319		Failed
Q9UHG2	ProSAAS	ALAHLLEAER	2	-75	-0.75	Non-MS	2		6.44149	14.5595	7.616	Passed	2		-10.0124	-6.05334	3.59878	9.78789	4.8914	Passed	Passed	2		OND	0.775943	-0.365978	0.00565822		Passed
P23468	Receptor-type tyrosine-protein phosphatase delta	ILYDDGK	2	-100		Non-MS	2		6.76429	15.4244	8.1625	Passed	2		-56.3803	-36.4223	12.7625			Failed	Failed
P23468	Receptor-type tyrosine-protein phosphatase delta	SPQGLGASTAEISAR	2	-100	-1	Non-MS	2		4.33334	10.6344	7.75466	Passed	2		17.5138	13.9082	-4.37111	50.5305	10.1795	Passed, high CV	Passed	2		OND	0.782735	-0.353405	0.00124017		Passed
P23468	Receptor-type tyrosine-protein phosphatase delta	SYSFVLTNR	2	-100	-1	Non-MS	2		1.8677	3.59006	5.46937	Passed	2		-12.341	-4.86476	6.65499	6.84121	5.50891	Passed	Passed	2		OND	0.6956	-0.523671	7.56106e-05		Passed	-0.0135963	1.12079	0.9992	0.046875	48
O00584	Ribonuclease T2	ELDLNSVLLK	2	100		MS	2		13.8178	32.3494	14.8596	Passed	2		-20.3886	-8.05105	10.2481			Failed	Failed
O00584	Ribonuclease T2	VYGVIPK	2	100	1	MS	2		9.36192	14.8696	10.4481	Passed	2		-9.91741	-7.19487	2.4769	13.0282	3.85743	Passed	Passed	2		MS	1.06213	0.0869623	0.0365702		Passed
P13521	Secretogranin-2	DQLSDDVSK	2	-57.14	-0.5714	Non-MS	2		7.74698	15.2427	6.2866	Passed	2		4.70275	13.1638	8.87858	8.09135	2.32608	Passed	Passed	2		OND	0.610948	-0.710878	0.000369873		Passed	-0.022592	0.993697	0.9989	0.046875	48
P13521	Secretogranin-2	TSYFPNPYNQEK	2	-57.14		Non-MS	2		4.0772	8.74661	5.17908	Passed	2		0	0	0			Excluded in Skyline	Failed
P13521	Secretogranin-2	VLEYLNQEK	2	-57.14	-0.5714	Non-MS	2		5.77773	9.87563	11.0837	Passed	2		-10.256	-5.23931	4.55005	7.68994	2.40241	Passed	Passed	2		OND	0.578314	-0.790075	1.46583e-05		Passed	-0.00840196	1.09275	0.9988	0.1875	192
Q6UXD5	Seizure 6-like protein 2	FEAFEEDR	2	-50	-0.5	Non-MS	2		10.5853	15.6028	9.92954	Passed	2		-7.05611	-2.97355	3.81348	9.45454	3.40883	Passed	Passed	2		OND	0.721594	-0.47074	0.00022721		Passed
Q6UXD5	Seizure 6-like protein 2	TASDAGFPVGSHVQYR	3	-50		Non-MS	3		24.1624	49.7926	53.5018	Failed
Q6UXD5	Seizure 6-like protein 2	VSLDEDNDR	2	-50		Non-MS	2		6.66956	10.0967	11.9707	Passed	2		27.5359	17.8762	-13.3303			Failed	Failed
